# Supplementary material for: Blue and red tides in the Chesapeake Bay watershed: Examining political and environmental framings of collective action during the 2016 and 2020 elections
Source: PLoS One. 2024 Jun 21;19(6):e0298962. doi: 10.1371/journal.pone.0298962 (PMC11192308; doi:10.1371/journal.pone.0298962)
Supplement: S1 Dataset — (XLSX) [file pone.0298962.s001.xlsx]

## Sheet: 2016
FID	GEOID	STATEFP	COUNTYFP	COUNTYNS	NAME	NAMELSAD	AREA	NEAR_MIN	ADJ	ADJ_update	IN_CBW	INCLUDE	Pct_Fem	Pct_NonW	Pct_Hisp	Pct_Pov	Pct_BB	pm_death_16	phth_16	phth_day_16	RUCC_2013	PMI2016
0	10001	10	1	217271	Kent	Kent County	382271	74272.6	0	0	0	0	0.517787	0.329589	0.0660508	0.13172	82.7981	7781.6	0.157	3.6	3	6.79069
1	10003	10	3	217270	New Castle	New Castle County	277782	23605.4	2	1	0	0	0.515802	0.349176	0.094044	0.113618	18.8997	7228.8	0.129	3.3	1	7.89592
2	10005	10	5	217269	Sussex	Sussex County	606511	59518.1	1	1	1	1	0.514956	0.181954	0.0919592	0.128869	136.38	7115.8	0.155	3.6	2	6.53249
3	11001	11	1	1702382	District of Columbia	District of Columbia	39475	11127.1	1	1	1	1	0.525607	0.596311	0.104864	0.179309	2.01971	7782.4	0.127	2.8	1	7.73713
4	24001	24	1	1713506	Allegany	Allegany County	274100	477417	0	0	1	1	0.478826	0.114495	0.0168765	0.174049	156.672	7206.5	0.165	3.8	3	6.96914
5	24003	24	3	1710958	Anne Arundel	Anne Arundel County	267226	8422.03	1	1	1	1	0.505407	0.256202	0.0703938	0.06106	18.2561	6133.4	0.104	2.7	1	7.19547
6	24005	24	5	1695314	Baltimore	Baltimore County	389640	66209.1	1	1	1	1	0.526319	0.37134	0.0494752	0.0930023	18.4317	6514.9	0.134	3.2	1	7.49621
7	24009	24	9	1676636	Calvert	Calvert County	138753	12705.1	1	1	1	1	0.503286	0.183967	0.0341556	0.0602981	62.2358	6194.9	0.11	2.9	1	6.26918
8	24011	24	11	595737	Caroline	Caroline County	208133	2245.12	1	1	1	1	0.51545	0.190917	0.0643432	0.170804		9485.3	0.145	3.3	6	6.42852
9	24013	24	13	1696228	Carroll	Carroll County	289999	147618	0	0	1	1	0.505226	0.0737816	0.0304175	0.0571911	73.3235	5451.5	0.107	2.7	1	7.79464
10	24015	24	15	596115	Cecil	Cecil County	228156	1608.26	1	1	1	1	0.504742	0.114108	0.04	0.106432	89.625	7998.9	0.153	3.6	1	7.57424
11	24017	24	17	1676992	Charles	Charles County	295723	9531.86	1	1	1	1	0.517424	0.52225	0.0514327	0.076528	72.4335	6560.3	0.127	3	1	6.45518
12	24019	24	19	596495	Dorchester	Dorchester County	367867	26778.9	1	1	1	1	0.521771	0.336631	0.0467166	0.16995		7165.4	0.156	3.7	6	6.46118
13	24021	24	21	1711211	Frederick	Frederick County	427596	185934	0	0	1	1	0.50682	0.186906	0.0841394	0.0712062	68.7741	5343.7	0.109	2.7	1	7.4948
14	24023	24	23	1711058	Garrett	Garrett County	421386	613034	0	0	0	0	0.504633	0.0281363	0.0101425	0.126532		6163.3	0.134	3.3	6	6.87926
15	24025	24	25	1698178	Harford	Harford County	285461	40501.5	1	1	1	1	0.511258	0.202213	0.0408686	0.0768249	45.9627	5952.1	0.104	2.6	1	7.47022
16	24027	24	27	1709077	Howard	Howard County	162388	78884.3	0	0	1	1	0.510127	0.404763	0.0635279	0.049294	20.3473	3701.4	0.088	2.4	1	7.42467
17	24029	24	29	593907	Kent	Kent County	179943	160.882	1	1	1	1	0.518694	0.177456	0.0438973	0.119941		7657.6	0.14	3.2	6	7.29483
18	24031	24	31	1712500	Montgomery	Montgomery County	324899	57508.8	2	1	1	1	0.518096	0.44831	0.185654	0.0686266	12.2009	3470.7	0.097	2.6	1	7.36194
19	24033	24	33	1714670	Prince George's	Prince George's County	312675	35088.9	1	1	1	1	0.519043	0.806302	0.167394	0.0965678	12.5498	6984.4	0.146	3.2	1	7.03642
20	24035	24	35	596089	Queen Anne's	Queen Anne's County	239020	16309.5	1	1	1	1	0.504208	0.102932	0.0342421	0.065138		5725.5	0.113	2.8	1	6.77964
21	24037	24	37	1697853	St. Mary's	St. Mary's County	233108	8896.12	1	1	1	1	0.501459	0.20787	0.0464061	0.0784255	76.2485	5884.6	0.125	3.1	3	6.38098
22	24039	24	39	596907	Somerset	Somerset County	209612	3886.97	1	1	1	1	0.46191	0.470288	0.036179	0.250649		7533	0.201	3.9	2	6.09726
23	24041	24	41	592947	Talbot	Talbot County	173780	85.8984	1	1	1	1	0.529229	0.170065	0.0610067	0.109118		5971.6	0.12	3	6	6.75343
24	24043	24	43	1714220	Washington	Washington County	299371	281659	0	0	1	1	0.491593	0.164925	0.0420068	0.129107	81.3886	7169.6	0.135	3.2	2	7.49944
25	24045	24	45	1668606	Wicomico	Wicomico County	245316	4117.22	1	1	1	1	0.523634	0.319452	0.0489328	0.163061	86.0292	7719.9	0.155	3.5	2	6.22483
26	24047	24	47	1668802	Worcester	Worcester County	305213	16130.7	1	1	1	1	0.514026	0.172489	0.033553	0.101752		6862.8	0.142	3.3	2	6.0311
27	24510	24	510	1702381	Baltimore	Baltimore city	52130.5	8291.33	1	1	1	1	0.52952	0.697433	0.0475636	0.230804	2.90927	12164.8	0.196	3.8	1	8.05
28	36003	36	3	974100	Allegany	Allegany County	662138	1.09636e+06	0	0	0	0	0.494256	0.0442977	0.0155136	0.170709		6699.7	0.135	3.6	7	6.30883
29	36007	36	7	974102	Broome	Broome County	457852	929523	0	0	1	1	0.50861	0.136102	0.0385751	0.174246	92.337	6941.2	0.137	3.6	2	5.98358
30	36015	36	15	974106	Chemung	Chemung County	262906	938300	0	0	1	1	0.504433	0.116945	0.029393	0.159361	122.847	6766.5	0.127	3.4	3	5.97935
31	36017	36	17	974107	Chenango	Chenango County	575281	1.0529e+06	0	0	1	1	0.500852	0.0374549	0.0207767	0.153872		6474.2	0.131	3.5	6	5.62565
32	36023	36	23	974110	Cortland	Cortland County	321082	1.08811e+06	0	0	1	1	0.511876	0.0580133	0.0256605	0.137519		6566.7	0.122	3.4	4	5.37312
33	36025	36	25	974111	Delaware	Delaware County	939216	973071	0	0	0	0	0.497504	0.0498924	0.0357788	0.158525		6629.7	0.123	3.4	6	5.79548
34	36043	36	43	974120	Herkimer	Herkimer County	934229	1.40843e+06	0	0	0	0	0.506356	0.038752	0.0196041	0.140113		5902	0.125	3.6	2	5.42734
35	36051	36	51	974124	Livingston	Livingston County	409947	1.22207e+06	0	0	0	0	0.498019	0.0668658	0.0333942	0.148935	256.175	5533.3	0.127	3.3	1	6.06678
36	36053	36	53	974125	Madison	Madison County	423483	1.20477e+06	0	0	1	1	0.508538	0.0508815	0.0203637	0.118586	241.297	5029.7	0.121	3.3	2	5.25234
37	36057	36	57	974127	Montgomery	Montgomery County	262745	1.25937e+06	0	0	0	0	0.507359	0.117603	0.125617	0.206066		6668.8	0.145	3.6	4	5.28346
38	36065	36	65	974131	Oneida	Oneida County	805650	1.32848e+06	0	0	0	0	0.501726	0.14009	0.0521348	0.166734	142.41	6447.9	0.13	3.4	2	5.33343
39	36067	36	67	974132	Onondaga	Onondaga County	515952	1.23786e+06	0	0	0	0	0.517099	0.198519	0.0456169	0.151863	42.7413	5908.2	0.127	3.4	2	5.17784
40	36069	36	69	974133	Ontario	Ontario County	424265	1.22409e+06	0	0	0	0	0.509319	0.067958	0.0424212	0.102852	167.747	5649.2	0.111	3.1	1	5.74647
41	36077	36	77	974137	Otsego	Otsego County	650326	1.12391e+06	0	0	1	1	0.515948	0.0596107	0.0346185	0.163187		5675	0.126	3.5	7	5.53289
42	36095	36	95	974145	Schoharie	Schoharie County	400984	1.15075e+06	0	0	0	0	0.501405	0.0424732	0.0297786	0.141354		5864	0.116	3.3	2	5.4156
43	36097	36	97	974146	Schuyler	Schuyler County	219142	1.03463e+06	0	0	0	0	0.499182	0.0332679	0.0172339	0.146291		5769.3	0.12	3.4	6	5.69425
44	36101	36	101	974148	Steuben	Steuben County	898711	1.02754e+06	0	0	1	1	0.503316	0.0501268	0.015629	0.15081	387.274	6306.6	0.122	3.3	4	6.11764
45	36107	36	107	974151	Tioga	Tioga County	334770	934329	0	0	1	1	0.505549	0.0314407	0.0169591	0.109858		6637	0.108	3.1	2	5.93403
46	36109	36	109	974152	Tompkins	Tompkins County	314667	1.03993e+06	0	0	0	0	0.508142	0.192504	0.0472436	0.200708	91.421	4958.1	0.129	3.5	3	5.6037
47	36123	36	123	974159	Yates	Yates County	240587	1.13348e+06	0	0	0	0	0.517645	0.0333386	0.0206325	0.139004		5897.9	0.131	3.5	1	5.75509
48	42001	42	1	1213656	Adams	Adams County	334094	269134	0	0	1	1	0.506363	0.0776737	0.0660482	0.0936364	141.428	5533.7	0.133	3.4	3	8.10056
49	42009	42	9	1209171	Bedford	Bedford County	651140	516898	0	0	1	1	0.500348	0.0229878	0.0111561	0.142116		7708.6	0.15	3.7	6	7.18391
50	42011	42	11	1209172	Berks	Berks County	554205	294214	0	0	0	0	0.508468	0.163797	0.188231	0.142967	53.2544	6196.5	0.165	3.7	2	8.77794
51	42013	42	13	1213659	Blair	Blair County	337052	631549	0	0	1	1	0.51036	0.0415274	0.0113567	0.147881	115.462	7549.6	0.148	3.7	3	7.63833
52	42015	42	15	1213660	Bradford	Bradford County	743052	800870	0	0	1	1	0.505889	0.0289445	0.0143347	0.124234		6576.3	0.14	3.8	6	6.50433
53	42021	42	21	1213662	Cambria	Cambria County	443426	692727	0	0	0	0	0.507361	0.0615119	0.0152582	0.155947	144.042	8359.3	0.149	3.8	3	7.80811
54	42023	42	23	1213663	Cameron	Cameron County	254965	878390	0	0	1	1	0.494071	0.0218431	0.00811317	0.127058		6392.7	0.143	3.7	7	6.67335
55	42025	42	25	1213664	Carbon	Carbon County	247956	478479	0	0	0	0	0.503435	0.0388466	0.0406653	0.120528	175.357	8278.9	0.143	3.7	2	7.96811
56	42027	42	27	1214720	Centre	Centre County	712330	668575	0	0	1	1	0.475066	0.120017	0.0275792	0.19147	137.833	4233.1	0.14	3.5	3	7.27222
57	42029	42	29	1209174	Chester	Chester County	486154	134760	0	0	0	0	0.507826	0.138666	0.0706231	0.0718624	38.2443	4773.7	0.109	2.8	1	8.11398
58	42033	42	33	1209175	Clearfield	Clearfield County	738902	808611	0	0	1	1	0.479414	0.047727	0.0284465	0.148486	399.415	7139.2	0.158	3.8	4	7.34633
59	42035	42	35	1214721	Clinton	Clinton County	573997	723660	0	0	1	1	0.509738	0.0380919	0.0135826	0.17251		6980.7	0.156	4	4	6.82396
60	42037	42	37	1213665	Columbia	Columbia County	313839	529512	0	0	1	1	0.518675	0.0481789	0.0252351	0.152927	188.394	6427.4	0.15	3.7	3	7.60264
61	42041	42	41	1209176	Cumberland	Cumberland County	352336	366079	0	0	1	1	0.505881	0.109232	0.0339652	0.0861057	58.7893	5322.9	0.117	3.2	2	8.04894
62	42043	42	43	1213667	Dauphin	Dauphin County	357299	343603	0	0	1	1	0.515715	0.28226	0.0824196	0.134409	52.0163	6827.7	0.155	3.7	2	8.09857
63	42047	42	47	1213668	Elk	Elk County	532334	960513	0	0	0	0	0.500466	0.0196715	0.00716788	0.0876798		7626.8	0.128	3.5	7	6.80705
64	42055	42	55	1213670	Franklin	Franklin County	494945	372518	0	0	1	1	0.508615	0.0694664	0.0505805	0.116484	132.472	5959.4	0.149	3.6	3	7.73234
65	42057	42	57	1213671	Fulton	Fulton County	280520	425874	0	0	1	1	0.495939	0.0286631	0.0107828	0.111661		7204.5	0.141	3.6	8	7.11907
66	42061	42	61	1213672	Huntingdon	Huntingdon County	569259	558370	0	0	1	1	0.470181	0.0805122	0.0186066	0.137083		6872	0.151	3.7	6	7.32676
67	42063	42	63	1213673	Indiana	Indiana County	534060	802871	0	0	0	0	0.497903	0.054577	0.0126413	0.178186	238.013	7306.3	0.159	3.9	4	7.92895
68	42065	42	65	1213674	Jefferson	Jefferson County	420329	926849	0	0	0	0	0.503399	0.0196971	0.00814358	0.145649		7398.6	0.149	3.8	7	7.15557
69	42067	42	67	1209180	Juniata	Juniata County	251889	486988	0	0	1	1	0.501794	0.0329692	0.0308734	0.11958		6499.3	0.145	3.7	6	7.23991
70	42069	42	69	1213675	Lackawanna	Lackawanna County	297677	669037	0	0	1	1	0.516544	0.0750636	0.0632001	0.152755	58.9482	7867.8	0.154	3.8	2	7.18486
71	42071	42	71	1209181	Lancaster	Lancaster County	629962	160590	0	0	1	1	0.510465	0.114391	0.0976965	0.107859	45.4706	5686.9	0.146	3.5	2	9.14116
72	42075	42	75	1214034	Lebanon	Lebanon County	232058	289986	0	0	1	1	0.511398	0.120555	0.116882	0.106972	69.7945	6215.7	0.155	3.5	3	8.79517
73	42079	42	79	1209183	Luzerne	Luzerne County	579751	571474	0	0	1	1	0.507301	0.104002	0.0934318	0.156908	78.2034	8376.1	0.175	4	2	7.46033
74	42081	42	81	1213677	Lycoming	Lycoming County	796061	681922	0	0	1	1	0.509049	0.0811517	0.0178398	0.144194	281.976	6628.5	0.138	3.5	3	6.90903
75	42083	42	83	1210235	McKean	McKean County	630202	1.04593e+06	0	0	0	0	0.483114	0.05527	0.0208172	0.170546		6992.9	0.155	3.8	7	6.55309
76	42087	42	87	1213679	Mifflin	Mifflin County	265449	550624	0	0	1	1	0.509048	0.0288934	0.0135881	0.146102		7977.3	0.158	3.9	4	7.21563
77	42093	42	93	1213681	Montour	Montour County	84687.3	536592	0	0	1	1	0.519887	0.0568355	0.0239622	0.099949		7423.5	0.128	3.4	3	7.93251
78	42097	42	97	1209186	Northumberland	Northumberland County	305432	479605	0	0	1	1	0.494743	0.0482744	0.0304733	0.145671	144.328	7450.9	0.157	3.9	4	7.82972
79	42099	42	99	1213682	Perry	Perry County	355627	425572	0	0	1	1	0.496243	0.0261134	0.0168467	0.087205		7799.9	0.122	3.4	2	7.33146
80	42105	42	105	1213684	Potter	Potter County	692105	917483	0	0	0	0	0.495678	0.0250595	0.0120077	0.14119		6630.2	0.153	3.9	9	6.5203
81	42107	42	107	1213685	Schuylkill	Schuylkill County	500999	400175	0	0	0	0	0.489392	0.0599438	0.0358687	0.130445	151.847	8925.4	0.145	3.6	4	7.95267
82	42109	42	109	1213686	Snyder	Snyder County	212200	495985	0	0	1	1	0.504497	0.0336679	0.021468	0.111345		6480.6	0.132	3.5	7	7.57119
83	42111	42	111	1209188	Somerset	Somerset County	692641	624125	0	0	0	0	0.481254	0.0452225	0.0133988	0.126191	413.075	7321.2	0.148	3.7	4	7.1812
84	42113	42	113	1213687	Sullivan	Sullivan County	289572	677206	0	0	1	1	0.475881	0.0556966	0.0172961	0.119738		12830.3	0.15	3.7	8	6.66154
85	42115	42	115	1213688	Susquehanna	Susquehanna County	532552	806101	0	0	1	1	0.496558	0.0225904	0.0170444	0.128546		8551.4	0.147	3.6	6	6.40845
86	42117	42	117	1209189	Tioga	Tioga County	727650	846223	0	0	1	1	0.504104	0.0287883	0.0124432	0.134235		6981.1	0.151	3.7	6	6.45909
87	42119	42	119	1213689	Union	Union County	203347	556010	0	0	1	1	0.448625	0.121851	0.0569304	0.11173		3974.4	0.142	3.5	4	7.62347
88	42127	42	127	1213692	Wayne	Wayne County	480472	757423	0	0	0	0	0.468572	0.0614341	0.0405403	0.126861		6936.4	0.142	3.6	6	6.63129
89	42131	42	131	1209192	Wyoming	Wyoming County	259249	696048	0	0	1	1	0.49773	0.0263092	0.0178016	0.10327		7984.8	0.136	3.6	2	6.905
90	42133	42	133	1209193	York	York County	583218	199240	0	0	1	1	0.505651	0.110337	0.0664974	0.104646	53.9746	5993.3	0.14	3.4	2	8.46223
91	51001	51	1	1480091	Accomack	Accomack County	295000	13900.1	1	1	1	1	0.51225	0.323382	0.0880218	0.194581		10780.7	0.204	4.1	8	6.36337
92	51003	51	3	1675170	Albemarle	Albemarle County	466180	331752	0	0	1	1	0.521072	0.185373	0.0559226	0.0968501	173.368	3865.3	0.119	3	3	6.22319
93	51005	51	5	1673675	Alleghany	Alleghany County	288932	749466	0	0	1	1	0.510773	0.0737484	0.0143225	0.182946		10442.8	0.147	3.6	6	6.77865
94	51007	51	7	1497770	Amelia	Amelia County	230575	159654	0	0	1	1	0.48081	0.266083	0.0118815	0.115555		8568.9	0.152	3.5	1	6.25796
95	51009	51	9	1480095	Amherst	Amherst County	307827	495118	0	0	1	1	0.520423	0.230945	0.0218444	0.140969		8170.2	0.152	3.4	2	6.30141
96	51011	51	11	1497238	Appomattox	Appomattox County	215725	399435	0	0	1	1	0.515215	0.224958	0.0121457	0.173087		7511.1	0.163	3.6	2	6.3689
97	51013	51	13	1480097	Arlington	Arlington County	16736.8	9737.52	1	1	1	1	0.501778	0.278254	0.153813	0.0874628	2.518	3368.4	0.113	2.8	1	7.36389
98	51015	51	15	1480098	Augusta	Augusta County	623200	483251	0	0	1	1	0.494524	0.0677788	0.0242701	0.0924436	372.002	6957	0.13	3.1	3	6.62987
99	51017	51	17	1673638	Bath	Bath County	343284	661911	0	0	1	1	0.459193	0.063405	0.030057	0.0837449		10114.1	0.155	3.6	8	6.64951
100	51019	51	19	1674818	Bedford	Bedford County	499314	607866	0	0	0	0	0.50752	0.100945	0.0196535	0.0920317	294.429	6282	0.123	3	2	6.62018
101	51023	51	23	1674418	Botetourt	Botetourt County	350939	688503	0	0	1	1	0.505152	0.0612196	0.0145216	0.0831431		6506.4	0.113	3	2	6.82799
102	51029	51	29	1501502	Buckingham	Buckingham County	375025	315799	0	0	1	1	0.444921	0.382678	0.0236641	0.175877		6998.1	0.188	3.8	3	6.19935
103	51031	51	31	1674917	Campbell	Campbell County	325938	489434	0	0	0	0	0.514266	0.185067	0.0197599	0.124908		6618.7	0.155	3.5	2	6.55094
104	51033	51	33	1480107	Caroline	Caroline County	344825	64836.8	1	1	1	1	0.504825	0.340013	0.041363	0.130828		7534.5	0.16	3.5	1	6.1456
105	51036	51	36	1480109	Charles City	Charles City County	126452	8340.98	1	1	1	1	0.512278	0.578888	0.0179227	0.146259		11464.7	0.183	3.7	1	6.48728
106	51037	51	37	1492442	Charlotte	Charlotte County	307367	375375	0	0	0	0	0.499591	0.322106	0.00948332	0.246994		10148.8	0.192	3.9	8	6.25719
107	51041	51	41	1480111	Chesterfield	Chesterfield County	281022	47264.9	1	1	1	1	0.518474	0.316563	0.0794361	0.0738552	32.5293	5820.1	0.131	3.1	1	6.95312
108	51043	51	43	1690562	Clarke	Clarke County	114175	223644	0	0	1	1	0.504648	0.108339	0.0434752	0.112849		6344.9	0.118	2.9	1	7.08121
109	51045	51	45	1673664	Craig	Craig County	211629	805038	0	0	1	1	0.517036	0.0188643	0.000192493	0.128814		9357.5	0.131	3.3	2	6.87049
110	51047	51	47	1497831	Culpeper	Culpeper County	245514	154784	0	0	1	1	0.497222	0.219725	0.0931933	0.0915472		6934.8	0.144	3.3	1	6.39657
111	51049	51	49	1494109	Cumberland	Cumberland County	192703	233223	0	0	1	1	0.510799	0.371072	0.00153547	0.227592		9229.8	0.196	4	8	6.13779
112	51053	51	53	1690739	Dinwiddie	Dinwiddie County	326504	87281.6	0	0	0	0	0.506198	0.351447	0.0305807	0.158698		8035.4	0.156	3.5	1	6.26359
113	51057	51	57	1480118	Essex	Essex County	170430	9543.64	1	1	1	1	0.538455	0.449865	0.00251572	0.133908		9209	0.183	3.8	6	6.23787
114	51059	51	59	1480119	Fairfax	Fairfax County	254573	51087.7	1	1	1	1	0.504979	0.370214	0.160599	0.0599283	8.42447	3402.1	0.103	2.6	1	7.13193
115	51061	51	61	1480120	Fauquier	Fauquier County	417969	152809	0	0	1	1	0.505197	0.127688	0.0717824	0.0597734	254.957	5496.2	0.117	3	1	6.4657
116	51065	51	65	1494061	Fluvanna	Fluvanna County	187107	267156	0	0	1	1	0.545957	0.18882	0.0329417	0.0694735		5968.5	0.129	3.1	3	6.0704
117	51069	51	69	1480124	Frederick	Frederick County	266223	304976	0	0	1	1	0.502861	0.0875597	0.0743796	0.0592278	130.182	5867.6	0.124	3.2	3	6.95365
118	51071	51	71	1494551	Giles	Giles County	232542	950588	0	0	0	0	0.512003	0.0334894	0.0151147	0.118254		8384	0.135	3.3	3	6.73553
119	51073	51	73	1480126	Gloucester	Gloucester County	141639	10114.6	1	1	1	1	0.506577	0.123335	0.0313066	0.0761361		6914.3	0.12	3	1	6.28788
120	51075	51	75	1674271	Goochland	Goochland County	186661	153799	0	0	1	1	0.509031	0.206788	0.0245689	0.0497735		4822.6	0.116	2.8	1	6.3039
121	51079	51	79	1480129	Greene	Greene County	100505	288184	0	0	1	1	0.511606	0.115326	0.0516636	0.109725		5497.8	0.133	3.3	3	6.20863
122	51085	51	85	1480132	Hanover	Hanover County	303603	84150.9	2	1	1	1	0.509741	0.130901	0.0265169	0.0618689	125.806	5618.8	0.109	2.7	1	6.59273
123	51087	51	87	1480133	Henrico	Henrico County	157381	5399.14	1	1	1	1	0.527574	0.419671	0.0523514	0.106026	18.5491	5689.3	0.136	3.2	1	7.17788
124	51091	51	91	1673774	Highland	Highland County	266868	604727	0	0	1	1	0.55426	0.0044843	0	0.125619		7056.2	0.143	3.5	8	6.57225
125	51093	51	93	1702378	Isle of Wight	Isle of Wight County	206486	34512.2	1	1	1	1	0.511478	0.273822	0.0262303	0.10948		6688.2	0.131	3.2	1	6.15054
126	51095	51	95	1480135	James City	James City County	95227.2	12569.3	1	1	1	1	0.514937	0.196968	0.052879	0.0788439	60.5695	5284.1	0.121	3	1	6.4769
127	51097	51	97	1480136	King and Queen	King and Queen County	205718	11333.3	1	1	1	1	0.485574	0.313585	0.0309524	0.141877		6583.1	0.159	3.5	8	6.21714
128	51099	51	99	1480137	King George	King George County	118156	20204.9	1	1	1	1	0.501663	0.232423	0.0444181	0.0556464		6012	0.116	2.9	6	6.37718
129	51101	51	101	1480138	King William	King William County	183028	14487.7	1	1	1	1	0.504642	0.233474	0.00773706	0.121417		7475.1	0.135	3.2	1	6.3747
130	51103	51	103	1480139	Lancaster	Lancaster County	86341.3	5286.66	1	1	1	1	0.536137	0.298055	0.016825	0.099845		10041.8	0.149	3.4	9	6.30585
131	51107	51	107	1480141	Loudoun	Loudoun County	334169	122648	0	0	1	1	0.505249	0.326561	0.133009	0.0396739	32.681	3227.5	0.105	2.6	1	7.13362
132	51109	51	109	1494707	Louisa	Louisa County	327302	185622	0	0	1	1	0.508763	0.215371	0.0255022	0.119684		6811	0.145	3.2	8	6.13323
133	51111	51	111	1492239	Lunenburg	Lunenburg County	278343	265182	0	0	0	0	0.478072	0.381606	0.0421687	0.205734		8607.4	0.192	3.9	9	6.11612
134	51113	51	113	1494590	Madison	Madison County	206540	236955	0	0	1	1	0.511507	0.144109	0.0221765	0.116638		6494.1	0.149	3.5	8	6.15274
135	51115	51	115	1480145	Mathews	Mathews County	55305.9	2906	1	1	1	1	0.531646	0.138901	0.0100588	0.0961451		6582.1	0.126	3.1	1	6.49214
136	51119	51	119	1480147	Middlesex	Middlesex County	84558.8	133.511	1	1	1	1	0.506432	0.22157	0.00587248	0.109094		7842	0.137	3.2	8	6.22341
137	51121	51	121	1674630	Montgomery	Montgomery County	250451	863809	0	0	0	0	0.481996	0.136258	0.0301974	0.240487	71.3961	6040.1	0.165	3.8	3	7.15895
138	51125	51	125	1500936	Nelson	Nelson County	304666	429135	0	0	1	1	0.516486	0.161284	0.0366799	0.145518		9265.1	0.148	3.5	3	6.04817
139	51127	51	127	1480150	New Kent	New Kent County	141124	11968.7	1	1	1	1	0.490549	0.183731	0.0261334	0.0498586		5605.4	0.115	2.9	1	6.40796
140	51131	51	131	1480151	Northampton	Northampton County	138676	15342.2	1	1	0	1	0.523684	0.382984	0.0824393	0.218646		10238.4	0.202	4	8	6.34963
141	51133	51	133	1480152	Northumberland	Northumberland County	124707	4538.84	1	1	1	1	0.513853	0.29881	0.0035854	0.109606		6889.1	0.159	3.5	9	6.27582
142	51135	51	135	1493928	Nottoway	Nottoway County	203356	190791	0	0	1	1	0.457643	0.42996	0.0382328	0.212736		10292.7	0.208	4.1	6	6.13715
143	51137	51	137	1494761	Orange	Orange County	220536	159798	0	0	1	1	0.509363	0.174404	0.0420956	0.0918275		7552.2	0.135	3.2	6	6.15234
144	51139	51	139	1500440	Page	Page County	200935	313349	0	0	1	1	0.510249	0.0416684	0.018393	0.160357		8651.6	0.155	3.6	6	6.41872
145	51145	51	145	1674225	Powhatan	Powhatan County	168610	137377	0	0	1	1	0.462702	0.144807	0.0197978	0.0557482		5776.4	0.109	2.8	1	6.40462
146	51147	51	147	1492359	Prince Edward	Prince Edward County	227624	301208	0	0	1	1	0.500282	0.363132	0.0244399	0.180454		8101.4	0.203	4.1	6	6.18485
147	51149	51	149	1480160	Prince George	Prince George County	180041	33343.9	1	1	0	1	0.45266	0.409781	0.0729078	0.0958981		6567.4	0.152	3.4	1	6.42703
148	51153	51	153	1480161	Prince William	Prince William County	218475	58605.1	1	1	1	1	0.501846	0.395859	0.218914	0.0704452	16.9608	4373.5	0.135	2.8	1	6.8777
149	51157	51	157	1673976	Rappahannock	Rappahannock County	171376	234405	0	0	1	1	0.508765	0.0782093	0.0346548	0.0920395		4897.8	0.126	3.1	1	6.16764
150	51159	51	159	1480164	Richmond	Richmond County	124713	687.218	1	1	1	1	0.440686	0.33401	0.0632612	0.166785		9228.7	0.185	3.7	9	6.2861
151	51161	51	161	1480165	Roanoke	Roanoke County	161597	767278	0	0	0	0	0.52009	0.110021	0.0268752	0.0795762	75.0391	5709.9	0.108	2.8	2	7.05392
152	51163	51	163	1480166	Rockbridge	Rockbridge County	385429	590463	0	0	1	1	0.503341	0.0656125	0.0156347	0.147484		6197.2	0.141	3.5	6	6.49849
153	51165	51	165	1488970	Rockingham	Rockingham County	547834	411482	0	0	1	1	0.509085	0.0605021	0.0620195	0.116042	289.722	5443.4	0.123	3.1	3	6.79571
154	51171	51	171	1673918	Shenandoah	Shenandoah County	328188	366900	0	0	1	1	0.510652	0.0653102	0.0669902	0.106457		6160.5	0.143	3.4	6	6.71017
155	51177	51	177	1480172	Spotsylvania	Spotsylvania County	265968	70106.8	2	1	1	1	0.508991	0.262693	0.0862046	0.0851854	76.5519	6004.2	0.132	3	1	6.34887
156	51179	51	179	1480173	Stafford	Stafford County	175722	23034.2	1	1	1	1	0.496625	0.306862	0.11189	0.0507843	43.9253	4628.9	0.12	2.8	1	6.48663
157	51181	51	181	1480174	Surry	Surry County	181243	27884.9	1	1	0	1	0.507205	0.478829	0.00356559	0.119447		7747.5	0.18	3.8	8	6.03535
158	51187	51	187	1674058	Warren	Warren County	139713	277039	0	0	1	1	0.501198	0.0908341	0.0398382	0.103876		7325.6	0.132	3.2	1	6.61424
159	51193	51	193	1480179	Westmoreland	Westmoreland County	150816	15465.5	1	1	1	1	0.507074	0.314468	0.0610452	0.111098		8857.2	0.2	4.1	6	6.36919
160	51199	51	199	1480182	York	York County	69418.8	4964.02	1	1	1	1	0.509482	0.230772	0.0568299	0.0616433	40.7124	4418.2	0.12	2.8	1	6.53025
161	51510	51	510	1498415	Alexandria	Alexandria city	9701.65	6962.92	1	1	1	1	0.517709	0.372654	0.167416	0.0977486	2.3349	4328.9	0.13	3	1	7.49
162	51530	51	530	1498417	Buena Vista	Buena Vista city	4191.25	560230	0	0	1	1	0.55885	0.102269	0.0125567	0.275626		8360.2	0.186	4.1	6	6.86875
163	51540	51	540	1789068	Charlottesville	Charlottesville city	6590.1	310568	0	0	1	1	0.515635	0.297268	0.0503975	0.259035		6541.6	0.183	4	3	6.55172
164	51550	51	550	1498558	Chesapeake	Chesapeake city	225807	16190.3	1	1	0	1	0.511617	0.377638	0.0527201	0.0948383	35.3044	6255.9	0.139	3.2	1	5.79087
165	51570	51	570	1498420	Colonial Heights	Colonial Heights city	5013.09	2663.52	1	1	1	1	0.54039	0.219152	0.0530363	0.128608		7208.7	0.137	3.2	1	7.335
166	51580	51	580	1789069	Covington	Covington city	3642.87	743465	0	0	1	1	0.486195	0.184071	0.0125664	0.214028		9992.7	0.167	3.7	6	7.35625
167	51600	51	600	1789070	Fairfax	Fairfax city	4022.26	48463.3	0	0	1	1	0.50779	0.306308	0.166723	0.0616048		4875.5	0.127	2.9	1	7.24667
168	51610	51	610	1498423	Falls Church	Falls Church city	1312.14	22906.4	0	0	1	1	0.51629	0.22983	0.0992131	0.0269333		4202.7	0.116	2.7	1	7.24
169	51630	51	630	1498425	Fredericksburg	Fredericksburg city	6751.36	7963.07	2	1	1	1	0.530894	0.360356	0.108247	0.165804		5910.2	0.176	3.7	1	6.83571
170	51650	51	650	1498554	Hampton	Hampton city	33636.1	819.08	1	1	1	1	0.517629	0.577459	0.052899	0.156189	8.70188	8118.1	0.176	3.6	1	6.4963
171	51660	51	660	1498563	Harrisonburg	Harrisonburg city	11158.1	407137	0	0	1	1	0.521788	0.155043	0.181843	0.330919		4259.1	0.236	4.5	3	7.64375
172	51670	51	670	1498428	Hopewell	Hopewell city	6964.85	6749.02	1	1	1	1	0.535062	0.476043	0.0718252	0.205076		10588.8	0.194	3.9	1	7.05
173	51678	51	678	1789071	Lexington	Lexington city	1622.5	587671	0	0	1	1	0.43448	0.155486	0.0417851	0.183995		6183.4	0.171	3.9	6	6.78
174	51680	51	680	1498429	Lynchburg	Lynchburg city	31846.4	508943	0	0	1	1	0.530354	0.348613	0.0333947	0.24333	11.5388	7723.5	0.189	3.9	2	7.01288
175	51683	51	683	1498430	Manassas	Manassas city	6348.65	62248.9	0	0	1	1	0.502904	0.30375	0.340956	0.0865071		5570.6	0.163	3.3	1	7.26667
176	51685	51	685	1498431	Manassas Park	Manassas Park city	1945.95	54965.1	0	0	1	1	0.470083	0.334492	0.365262	0.0866582		3855.5	0.172	3.4	1	7.275
177	51700	51	700	1498555	Newport News	Newport News city	45161.8	4728.3	1	1	1	1	0.515044	0.504025	0.0838574	0.160927	8.14755	7849.3	0.174	3.7	1	6.7709
178	51710	51	710	1498557	Norfolk	Norfolk city	35298.2	991.094	1	1	1	1	0.479046	0.523185	0.0742459	0.210388	4.31251	9462.9	0.183	3.7	1	6.21554
179	51730	51	730	1498435	Petersburg	Petersburg city	14760.3	11157.3	2	1	1	1	0.540301	0.830609	0.044973	0.293567		12711.1	0.258	4.5	1	6.85517
180	51735	51	735	1498436	Poquoson	Poquoson city	10097.1	14.7513	1	1	1	1	0.510109	0.0556845	0.0235333	0.0468542		4356.8	0.108	2.8	1	6.24
181	51740	51	740	1498556	Portsmouth	Portsmouth city	22105.1	0	1	1	1	1	0.518002	0.592645	0.0388046	0.181505	8.00033	10398.5	0.194	3.9	1	6.18161
182	51760	51	760	1789073	Richmond	Richmond city	40221.7	9431.64	1	1	1	1	0.525144	0.558081	0.0633335	0.254485	6.12423	9668	0.187	4	1	7.60947
183	51790	51	790	1789075	Staunton	Staunton city	12825.1	462717	0	0	1	1	0.548692	0.166584	0.0270281	0.157883		7731.5	0.163	3.7	3	7.15636
184	51800	51	800	1498560	Suffolk	Suffolk city	263909	21841.7	1	1	1	1	0.515926	0.477217	0.0375024	0.115179	115.634	7414.5	0.152	3.3	1	5.99755
185	51810	51	810	1498559	Virginia Beach	Virginia Beach city	163524	29314	1	1	0	1	0.508546	0.32357	0.0764631	0.0819793	12.7757	5549.4	0.136	3.2	1	5.8749
186	51820	51	820	1498443	Waynesboro	Waynesboro city	9702.39	423163	0	0	1	1	0.522372	0.181971	0.0724048	0.159762		8581.9	0.168	3.8	3	7.09268
187	51830	51	830	1789076	Williamsburg	Williamsburg city	5852.83	4872.08	1	1	1	1	0.564185	0.252268	0.074126	0.227825		8085.7	0.16	3.5	1	6.37391
188	51840	51	840	1789077	Winchester	Winchester city	5905.32	277962	0	0	1	1	0.511682	0.190793	0.164869	0.14609		8668.1	0.175	3.7	3	7.59583
189	54003	54	3	1550008	Berkeley	Berkeley County	206015	287379	0	0	1	1	0.508419	0.123115	0.0388934	0.132348	71.7287	8590	0.21	4.8	2	7.16541
190	54023	54	23	1697238	Grant	Grant County	307851	560952	0	0	1	1	0.498046	0.0207307	0.0114698	0.131126		7387.4	0.205	4.7	7	6.5977
191	54025	54	25	1557518	Greenbrier	Greenbrier County	657993	871257	0	0	0	0	0.511411	0.0575323	0.0138561	0.183555		10480	0.244	5	6	6.81084
192	54027	54	27	1718644	Hampshire	Hampshire County	413064	412102	0	0	1	1	0.484886	0.0282243	0.0123215	0.16931		9083.7	0.229	4.9	3	6.64371
193	54031	54	31	1718557	Hardy	Hardy County	374693	463581	0	0	1	1	0.502582	0.0599627	0.041314	0.137146		8201.5	0.223	4.9	6	6.51538
194	54037	54	37	1550025	Jefferson	Jefferson County	135639	216228	0	0	1	1	0.504565	0.119753	0.0522591	0.108987		6346.7	0.179	4.2	1	7.31239
195	54057	54	57	1717890	Mineral	Mineral County	210937	511746	0	0	1	1	0.502862	0.0504963	0.00872999	0.163828		8049.6	0.22	4.9	3	6.75421
196	54063	54	63	1557702	Monroe	Monroe County	304451	902987	0	0	0	0	0.50489	0.0234884	0.0114849	0.171242		9380.9	0.206	4.7	8	6.70986
197	54065	54	65	1557950	Morgan	Morgan County	147093	360485	0	0	1	1	0.504511	0.0278634	0.0139888	0.113588		8160.4	0.208	4.7	8	6.79841
198	54071	54	71	1550042	Pendleton	Pendleton County	447780	557180	0	0	1	1	0.496091	0.0425182	0.00850363	0.18211		6187.7	0.215	4.7	8	6.55415
199	54075	54	75	1550044	Pocahontas	Pocahontas County	604435	730970	0	0	0	0	0.483643	0.0341067	0.00893271	0.18563		7679.3	0.217	4.9	9	6.69769
200	54077	54	77	1558642	Preston	Preston County	417331	714282	0	0	0	0	0.484775	0.063889	0.0183174	0.153175		8295.4	0.21	4.6	3	6.83986
201	54083	54	83	1550048	Randolph	Randolph County	666914	711088	0	0	0	0	0.487144	0.0321644	0.00816062	0.169298		10502.3	0.219	4.8	7	6.86313
202	54093	54	93	1689423	Tucker	Tucker County	269906	664150	0	0	0	0	0.502456	0.0193586	0.00650101	0.133482		6346.9	0.215	4.8	8	6.62145

## Sheet: 2016_codes
Label	Description	Source
FID	Unique GIS Identifer	Calculated w/ ArcMap
GEOID	GIS Join Match Code	https://www.nhgis.org/
STATEFP	Unique State Code	https://www.nhgis.org/
COUNTYFP	Unique County Code	https://www.nhgis.org/
COUNTYNS	County Name	https://www.nhgis.org/
NAME	County Name	https://www.nhgis.org/
NAMELSAD	County Area (acres)	https://www.nhgis.org/
AREA	County area in acres	Calculated w/ ArcMap 10.7
NEAR_MIN	Distance from county centroid to the n earesy point of the Chesapeake Bay	Calculated w/ ArcMap 10.7
ADJ	Adjacent to the Chesapeake Bay	Calculated w/ ArcMap 10.7
ADJ_update	Adjacent to the Chesapeake Bay (removes counties mininally adjacent)	Calculated w/ ArcMap 10.7
IN_CBW	County centroid located within the Chesapeake Bay Watershed	Calculated w/ ArcMap 10.7
INCLUDE	County centroid located within the Chesapeake Bay Watershed (adjacent but not within the Chesapeake Bay Watershed, 1 = in, 0 = not in)	Calculated w/ ArcMap 10.8
Pct_Fem	Female Population Percentage	https://www.nhgis.org/
Pct_NonW	Non-White Population Percentage	https://www.nhgis.org/
Pct_Hisp	Hispanic or Latino Population Percentage	https://www.nhgis.org/
Pct_Pov	Percentage of Population with Income in the past 12 months below poverty level	https://www.nhgis.org/
Pct_BB	Percent of Population with an Internet subscription: Broadband of any type	https://www.nhgis.org/
pm_death_16	Premature deaths (2016)	https://www.countyhealthrankings.org/explore-health-rankings/rankings-data-documentation
phth_16	Reported number of poor health days (2016)	https://www.countyhealthrankings.org/explore-health-rankings/rankings-data-documentation
phth_day_16	Percent reporting poor health (2016)	https://www.countyhealthrankings.org/explore-health-rankings/rankings-data-documentation
RUCC_2013	2013 Rurual Urban Continuum Code number	https://www.ers.usda.gov/data-products/rural-urban-continuum-codes.aspx
PMI2016	County Mean of Particle Matter 2.5 (2016)	https://sites.wustl.edu/acag/datasets/surface-pm2-5/

## Sheet: 2020
FID	GEOID	STATEFP	COUNTYFP	COUNTYNS	NAME	NAMELSAD	AREA	NEAR_MIN	ADJ	ADJ_update	IN_CBW	INCLUDE	Pct_Nonw	Pct_Hisp	pm_death_20	phth_20	phth_day_20	PMI2020	RUCC_2013	Description	PTSDF20	P_PTSDF20	no3_mean	no3_max	tdn_mean	tdn_max	tdp_mean	tdp_max	tn_mean	tn_max	tp_mean	tp_max
0	10001	10	1	217271	Kent	Kent County	382271	74272.6	0	0	0	0	0.407839	0.0768816	7952.45	0.189557	4.09503	6.4072	3	Metro - Counties in metro areas of fewer than 250,000 population	0.796043	34.764	0.874691	1.53266	1.26969	1.83129	0.0383092	0.0562252	1.9435	2.63018	0.140191	0.25606
1	10003	10	3	217270	New Castle	New Castle County	277782	23605.4	2	1	0	0	0.449412	0.111291	7701.2	0.167999	3.77263	7.09592	1	Metro - Counties in metro areas of 1 million population or more	3.5481	68.4243	0.813334	1.24878	1.27863	1.66632	0.03524	0.0564267	1.7337	2.50243	0.120126	0.234127
2	10005	10	5	217269	Sussex	Sussex County	606511	59518.1	1	1	1	1	0.259211	0.112871	8084.79	0.178137	3.72106	6.14125	2	Metro - Counties in metro areas of 250,000 to 1 million population	0.451428	28.843	0.788938	1.47434	1.21776	1.93752	0.0392502	0.0647618	1.85317	2.82435	0.151113	0.287356
3	11001	11	1	1702382	District of Columbia	District of Columbia	39475	11127.1	1	1	1	1	0.603805	0.112613	8111.25	0.130338	2.88569	6.66347	1	Metro - Counties in metro areas of 1 million population or more	15.487	90.4334	0.688301	1.04766	1.2506	1.7657	0.0321924	0.0654205	1.63088	2.19242	0.134329	0.214751
4	24001	24	1	1713506	Allegany	Allegany County	274100	477417	0	0	1	1	0.142851	0.0168708	9202.06	0.166	4.16439	6.08899	3	Metro - Counties in metro areas of fewer than 250,000 population	0.29066	24.7003	0.483674	0.927167	0.811635	1.29009	0.024083	0.0512255	0.954377	1.62543	0.0554418	0.146991
5	24003	24	3	1710958	Anne Arundel	Anne Arundel County	267226	8422.03	1	1	1	1	0.35805	0.096549	6809.39	0.12172	3.23722	6.36477	1	Metro - Counties in metro areas of 1 million population or more	1.43267	44.9033	0.64701	1.21787	1.32394	2.2662	0.0325288	0.0468255	1.63878	2.40809	0.120621	0.22105
6	24005	24	5	1695314	Baltimore	Baltimore County	389640	66209.1	1	1	1	1	0.470912	0.0719596	8090.86	0.138132	3.1956	6.51794	1	Metro - Counties in metro areas of 1 million population or more	2.22007	58.3001	0.864019	1.75875	1.67031	3.16116	0.0358604	0.0634871	1.80507	2.73765	0.101968	0.248222
7	24009	24	9	1676636	Calvert	Calvert County	138753	12705.1	1	1	1	1	0.246252	0.0452885	7016.69	0.117727	3.06731	5.64623	1	Metro - Counties in metro areas of 1 million population or more	0.300186	26.2	0.447226	0.917987	1.10111	1.84798	0.0296961	0.0409829	1.37408	1.97241	0.0916688	0.156347
8	24011	24	11	595737	Caroline	Caroline County	208133	2245.12	1	1	1	1	0.26474	0.0847025	9121.86	0.172112	3.83048	5.90882	6	Nonmetro - Urban population of 2,500 to 19,999, adjacent to a metro area	0.126252	13.057	0.910005	1.62956	1.29806	1.89158	0.041565	0.0597179	2.03939	2.83194	0.156983	0.275253
9	24013	24	13	1696228	Carroll	Carroll County	289999	147618	0	0	1	1	0.140377	0.044797	6692.27	0.105282	2.97991	6.64809	1	Metro - Counties in metro areas of 1 million population or more	0.368288	26.048	1.11137	1.89519	1.94059	3.06211	0.0435096	0.0771511	2.07195	2.98215	0.115188	0.280317
10	24015	24	15	596115	Cecil	Cecil County	228156	1608.26	1	1	1	1	0.182396	0.0525428	9240.54	0.143889	3.56124	6.65529	1	Metro - Counties in metro areas of 1 million population or more	1.48339	42.0301	0.993101	1.89864	1.66397	3.29342	0.0406776	0.0750686	2.02269	2.97185	0.11542	0.28218
11	24017	24	17	1676992	Charles	Charles County	295723	9531.86	1	1	1	1	0.648373	0.0700829	7351.25	0.140523	3.19731	5.6801	1	Metro - Counties in metro areas of 1 million population or more	0.222834	21.3476	0.444315	0.964526	1.15475	1.93465	0.0310945	0.045623	1.37732	2.17363	0.100362	0.222753
12	24019	24	19	596495	Dorchester	Dorchester County	367867	26778.9	1	1	1	1	0.381267	0.0546248	9920.14	0.177973	3.68278	5.90451	6	Nonmetro - Urban population of 2,500 to 19,999, adjacent to a metro area	0.50794	27.9563	0.620797	1.30673	1.07053	1.80694	0.0359144	0.0589782	1.66613	2.84996	0.125813	0.28218
13	24021	24	21	1711211	Frederick	Frederick County	427596	185934	0	0	1	1	0.302694	0.118208	6002.18	0.114972	3.09841	6.6114	1	Metro - Counties in metro areas of 1 million population or more	1.15621	39.0341	0.94833	1.68835	1.67108	2.93343	0.0406647	0.0762226	1.7535	3.58896	0.102292	0.38397
14	24023	24	23	1711058	Garrett	Garrett County	421386	613034	0	0	0	0	0.0446088	0.0111435	6883.73	0.138631	3.65528	5.92299	6	Nonmetro - Urban population of 2,500 to 19,999, adjacent to a metro area	0.077228	9.33536	0.381652	0.714352	0.61478	0.900248	0.0159956	0.0229916	0.88261	1.40933	0.0448827	0.0977672
15	24025	24	25	1698178	Harford	Harford County	285461	40501.5	1	1	1	1	0.271328	0.0536823	6834.25	0.122475	2.97491	6.49735	1	Metro - Counties in metro areas of 1 million population or more	1.08803	45.8708	0.90167	1.69586	1.73546	3.22236	0.0385691	0.0658759	1.93086	2.76056	0.0998267	0.194374
16	24027	24	27	1709077	Howard	Howard County	162388	78884.3	0	0	1	1	0.520551	0.082337	4160.22	0.0974918	2.64046	6.27342	1	Metro - Counties in metro areas of 1 million population or more	1.64628	53.2857	0.923133	1.53133	1.67788	2.96862	0.0361659	0.0575892	1.96572	2.83957	0.10848	0.224355
17	24029	24	29	593907	Kent	Kent County	179943	160.882	1	1	1	1	0.240858	0.0552662	6887.52	0.130986	3.38135	6.54178	6	Nonmetro - Urban population of 2,500 to 19,999, adjacent to a metro area	0.138498	15.5328	1.03628	2.17786	1.39945	2.2323	0.0418688	0.0641719	2.20356	2.87038	0.158701	0.284649
18	24031	24	31	1712500	Montgomery	Montgomery County	324899	57508.8	2	1	1	1	0.568967	0.204705	4104.55	0.109078	2.57491	6.31143	1	Metro - Counties in metro areas of 1 million population or more	2.69199	62.8247	0.871574	1.48277	1.51086	2.90878	0.0344932	0.0681263	1.82157	2.74808	0.112622	0.226769
19	24033	24	33	1714670	Prince George's	Prince George's County	312675	35088.9	1	1	1	1	0.870903	0.212431	6864.44	0.147563	3.23699	6.17292	1	Metro - Counties in metro areas of 1 million population or more	1.6566	53.0457	0.646093	1.06145	1.30934	2.27023	0.0332041	0.0545626	1.65357	2.36273	0.13055	0.240838
20	24035	24	35	596089	Queen Anne's	Queen Anne's County	239020	16309.5	1	1	1	1	0.152063	0.0508882	7136.18	0.111453	2.99068	6.11986	1	Metro - Counties in metro areas of 1 million population or more	0.0665141	8.3723	0.909951	1.62487	1.31653	2.05844	0.0407619	0.0608601	2.08899	2.84349	0.158202	0.271556
21	24037	24	37	1697853	St. Mary's	St. Mary's County	233108	8896.12	1	1	1	1	0.279714	0.0575248	6761.08	0.129936	3.16472	5.6589	3	Metro - Counties in metro areas of fewer than 250,000 population	0.284556	25.2725	0.414776	0.791419	1.08139	1.68902	0.0315166	0.0417461	1.41776	2.05298	0.100624	0.194196
22	24039	24	39	596907	Somerset	Somerset County	209612	3886.97	1	1	1	1	0.468887	0.0436637	9953.39	0.190721	4.05291	5.6888	2	Metro - Counties in metro areas of 250,000 to 1 million population	0.0861481	9.02417	0.46744	0.880956	0.985225	1.46336	0.0330567	0.0501662	1.38694	2.19708	0.11185	0.264422
23	24041	24	41	592947	Talbot	Talbot County	173780	85.8984	1	1	1	1	0.242232	0.0893247	6532.84	0.125814	3.11508	6.11662	6	Nonmetro - Urban population of 2,500 to 19,999, adjacent to a metro area	0.5603	27.3997	0.813107	1.22506	1.26487	1.95536	0.041446	0.0605066	2.03224	2.69766	0.157833	0.272889
24	24043	24	43	1714220	Washington	Washington County	299371	281659	0	0	1	1	0.240716	0.0665072	8547.27	0.158272	3.59094	6.59744	2	Metro - Counties in metro areas of 250,000 to 1 million population	1.47569	41.5979	0.83745	1.88521	1.42618	3.00527	0.0390615	0.0884913	1.52726	4.13053	0.0930168	0.390404
25	24045	24	45	1668606	Wicomico	Wicomico County	245316	4117.22	1	1	1	1	0.407026	0.0684539	9178.67	0.153074	3.74244	5.7183	2	Metro - Counties in metro areas of 250,000 to 1 million population	1.95768	49.1036	0.69209	1.26599	1.15126	1.68403	0.0388659	0.0577032	1.75724	2.82915	0.151811	0.276899
26	24047	24	47	1668802	Worcester	Worcester County	305213	16130.7	1	1	1	1	0.202345	0.0396111	8845.66	0.135572	3.51245	5.74968	2	Metro - Counties in metro areas of 250,000 to 1 million population	0.0998342	11.891	0.52729	1.05426	1.0167	1.50691	0.0354842	0.0522351	1.47293	2.24626	0.126048	0.252943
27	24510	24	510	1702381	Baltimore	Baltimore city	52130.5	8291.33	1	1	1	1	0.72166	0.0784128	13652.3	0.18766	3.74359	7.24306	1	Metro - Counties in metro areas of 1 million population or more	6.14673	80.7292	0.70863	0.965606	1.34653	1.97872	0.0309352	0.0446	1.70776	2.29617	0.131282	0.192096
28	36003	36	3	974100	Allegany	Allegany County	662138	1.09636e+06	0	0	0	0	0.0839719	0.0207723	7283.14	0.144163	3.7195	6.03131	7	Nonmetro - Urban population of 2,500 to 19,999, not adjacent to a metro area	0.122693	11.0552	0.379292	0.694456	0.603686	0.888484	0.0152361	0.0219184	0.964865	1.79675	0.0477534	0.114117
29	36007	36	7	974102	Broome	Broome County	457852	929523	0	0	1	1	0.201371	0.0517659	7415.07	0.1593	3.87548	5.91365	2	Metro - Counties in metro areas of 250,000 to 1 million population	2.4197	54.2526	0.572633	0.988127	0.882296	1.34358	0.0190792	0.0322139	1.33658	2.13079	0.0635559	0.15095
30	36015	36	15	974106	Chemung	Chemung County	262906	938300	0	0	1	1	0.16263	0.0349147	7969.14	0.147486	3.60507	6.1	3	Metro - Counties in metro areas of fewer than 250,000 population	1.5908	51.5656	0.622673	1.01511	0.936231	1.42679	0.0236875	0.0438867	1.37263	2.44268	0.0802559	0.150656
31	36017	36	17	974107	Chenango	Chenango County	575281	1.0529e+06	0	0	1	1	0.0781237	0.0236552	7863.01	0.147351	3.7182	5.4738	6	Nonmetro - Urban population of 2,500 to 19,999, adjacent to a metro area	0.885517	30.8393	0.469121	0.988735	0.713203	1.24871	0.0167807	0.029065	1.18394	2.36922	0.0531504	0.122503
32	36023	36	23	974110	Cortland	Cortland County	321082	1.08811e+06	0	0	1	1	0.118759	0.0354205	7018.3	0.134064	3.47926	5.34856	4	Nonmetro - Urban population of 20,000 or more, adjacent to a metro area	1.27366	39.655	0.600394	1.09774	0.846924	1.6473	0.019756	0.0361901	1.40717	2.25547	0.0649837	0.152826
33	36025	36	25	974111	Delaware	Delaware County	939216	973071	0	0	0	0	0.10928	0.0448	6851.24	0.153931	3.74532	5.47456	6	Nonmetro - Urban population of 2,500 to 19,999, adjacent to a metro area	0.483217	23.1489	0.493259	0.852198	0.728636	1.1127	0.0178573	0.023993	1.19095	1.79296	0.0519015	0.0984456
34	36043	36	43	974120	Herkimer	Herkimer County	934229	1.40843e+06	0	0	0	0	0.0813615	0.0254411	6536.9	0.160313	3.99384	5.54349	2	Metro - Counties in metro areas of 250,000 to 1 million population	0.261466	19.4112	0.963964	1.61336	1.04469	1.39702	0.0357057	0.0572369	1.77345	2.2623	0.0768531	0.142444
35	36051	36	51	974124	Livingston	Livingston County	409947	1.22207e+06	0	0	0	0	0.103374	0.0440049	6184.85	0.154487	3.67065	5.91178	1	Metro - Counties in metro areas of 1 million population or more	0.410492	25.6795	0.543841	0.741005	0.724799	0.939691	0.0198873	0.0254575	1.25515	1.53661	0.0626012	0.10508
36	36053	36	53	974125	Madison	Madison County	423483	1.20477e+06	0	0	1	1	0.0957422	0.0245972	5429.53	0.131268	3.32402	5.24766	2	Metro - Counties in metro areas of 250,000 to 1 million population	0.628781	31.3709	0.585607	1.20657	0.816056	1.42194	0.0201065	0.0421665	1.29891	2.20246	0.0578846	0.142129
37	36057	36	57	974127	Montgomery	Montgomery County	262745	1.25937e+06	0	0	0	0	0.188222	0.147622	7649.04	0.172821	3.98533	5.47444	4	Nonmetro - Urban population of 20,000 or more, adjacent to a metro area	1.05411	38.7907
38	36065	36	65	974131	Oneida	Oneida County	805650	1.32848e+06	0	0	0	0	0.202835	0.0654432	7265.05	0.155782	3.84735	5.40378	2	Metro - Counties in metro areas of 250,000 to 1 million population	1.22718	45.1772	0.802276	1.439	0.986189	1.41297	0.029545	0.050625	1.54132	2.07581	0.0701109	0.138898
39	36067	36	67	974132	Onondaga	Onondaga County	515952	1.23786e+06	0	0	0	0	0.25872	0.0557631	6621.72	0.143144	3.39042	5.39858	2	Metro - Counties in metro areas of 250,000 to 1 million population	3.56759	60.4084	0.865891	1.33063	1.07347	1.57676	0.0287079	0.0446938	1.77891	2.25329	0.0851158	0.168227
40	36069	36	69	974133	Ontario	Ontario County	424265	1.22409e+06	0	0	0	0	0.120738	0.0543581	6165.96	0.132901	3.38207	5.77323	1	Metro - Counties in metro areas of 1 million population or more	0.461381	28.4156
41	36077	36	77	974137	Otsego	Otsego County	650326	1.12391e+06	0	0	1	1	0.10459	0.0408721	6268.56	0.148017	3.45297	5.45851	7	Nonmetro - Urban population of 2,500 to 19,999, not adjacent to a metro area	0.301335	20.1287	0.54784	1.53692	0.801803	1.42597	0.0197439	0.0591161	1.25233	2.81461	0.0547115	0.150074
42	36095	36	95	974145	Schoharie	Schoharie County	400984	1.15075e+06	0	0	0	0	0.0875681	0.0361782	6061.34	0.147951	3.55576	5.37187	2	Metro - Counties in metro areas of 250,000 to 1 million population	0.317517	20.1402	0.432339	0.647076	0.644486	0.85275	0.0155235	0.0209627	1.08812	1.70872	0.0441758	0.0777186
43	36097	36	97	974146	Schuyler	Schuyler County	219142	1.03463e+06	0	0	0	0	0.0641412	0.0183819	7035.71	0.152518	3.78688	5.86552	6	Nonmetro - Urban population of 2,500 to 19,999, adjacent to a metro area	0.130684	15.6269	0.474241	0.881233	0.765441	1.25942	0.0199131	0.0367533	1.0393	1.64629	0.0549179	0.125988
44	36101	36	101	974148	Steuben	Steuben County	898711	1.02754e+06	0	0	1	1	0.0922273	0.0183578	6916.92	0.15951	3.79797	5.99413	4	Nonmetro - Urban population of 20,000 or more, adjacent to a metro area	0.831062	31.2349	0.618596	1.3358	0.844728	1.88919	0.0240089	0.047964	1.43972	2.73823	0.0829019	0.206905
45	36107	36	107	974151	Tioga	Tioga County	334770	934329	0	0	1	1	0.0804458	0.0230523	5846.3	0.136901	3.38461	5.95827	2	Metro - Counties in metro areas of 250,000 to 1 million population	0.269869	23.9098	0.567801	1.2853	0.904901	2.08426	0.0202399	0.0529097	1.31983	2.29608	0.0690783	0.210953
46	36109	36	109	974152	Tompkins	Tompkins County	314667	1.03993e+06	0	0	0	0	0.256128	0.0669283	5338.4	0.135659	3.55148	5.7602	3	Metro - Counties in metro areas of fewer than 250,000 population	1.00453	40.1377	0.403491	0.967947	0.709904	1.44865	0.0161054	0.0324393	1.04102	2.25259	0.0491949	0.115135
47	36123	36	123	974159	Yates	Yates County	240587	1.13348e+06	0	0	0	0	0.060951	0.0272059	7491.4	0.146745	3.69216	5.83215	1	Metro - Counties in metro areas of 1 million population or more	0.293588	21.4511	0.557711	0.730473	0.775486	0.90742	0.0203387	0.0273898	1.12145	1.38285	0.0589881	0.102736
48	42001	42	1	1213656	Adams	Adams County	334094	269134	0	0	1	1	0.119324	0.0750106	6518.79	0.153157	3.91362	6.99332	3	Metro - Counties in metro areas of fewer than 250,000 population	0.364547	26.2678	0.907449	1.72229	1.63756	2.7777	0.0382062	0.0782709	1.59259	3.18831	0.0991962	0.417034
49	42009	42	9	1209171	Bedford	Bedford County	651140	516898	0	0	1	1	0.0422053	0.0109086	7622.04	0.155217	3.91345	6.421	6	Nonmetro - Urban population of 2,500 to 19,999, adjacent to a metro area	0.168789	17.1821	0.686467	1.96215	1.14115	2.38671	0.0282099	0.0796352	1.26459	3.49037	0.0693432	0.291658
50	42011	42	11	1209172	Berks	Berks County	554205	294214	0	0	0	0	0.279217	0.232133	6694.65	0.18215	4.31745	7.48473	2	Metro - Counties in metro areas of 250,000 to 1 million population	1.53373	52.1675	1.12798	1.6846	1.95517	2.99252	0.0497316	0.0784023	1.92949	3.04218	0.0998445	0.30108
51	42013	42	13	1213659	Blair	Blair County	337052	631549	0	0	1	1	0.0749377	0.0139063	8289.98	0.164382	4.08244	6.78522	3	Metro - Counties in metro areas of fewer than 250,000 population	0.767514	38.373	0.736516	1.92325	1.1098	2.49493	0.0283867	0.0784737	1.27501	3.44232	0.0698351	0.279584
52	42015	42	15	1213660	Bradford	Bradford County	743052	800870	0	0	1	1	0.0657195	0.014558	7496.21	0.160755	3.97942	6.40909	6	Nonmetro - Urban population of 2,500 to 19,999, adjacent to a metro area	0.341949	21.6601	0.684348	0.969157	0.976296	1.70555	0.0238416	0.0379805	1.44582	2.5942	0.0808958	0.159227
53	42021	42	21	1213662	Cambria	Cambria County	443426	692727	0	0	0	0	0.099077	0.0184683	10187.2	0.167126	4.17875	6.92578	3	Metro - Counties in metro areas of fewer than 250,000 population	0.482415	27.7939	0.640762	1.02407	0.97396	1.51802	0.0225018	0.0376613	1.28088	1.92185	0.0684041	0.147214
54	42023	42	23	1213663	Cameron	Cameron County	254965	878390	0	0	1	1	0.0576204	0.0189136	7029.18	0.159504	4.0813	6.28431	7	Nonmetro - Urban population of 2,500 to 19,999, not adjacent to a metro area	0.262894	14.6298	0.301973	0.617786	0.533723	0.769264	0.0143833	0.0241595	0.890815	1.30595	0.045098	0.0698903
55	42025	42	25	1213664	Carbon	Carbon County	247956	478479	0	0	0	0	0.0960324	0.056248	9096.38	0.167004	3.9992	6.98293	2	Metro - Counties in metro areas of 250,000 to 1 million population	0.545516	30.9912
56	42027	42	27	1214720	Centre	Centre County	712330	668575	0	0	1	1	0.170447	0.0357269	3912.92	0.15252	3.82284	6.54977	3	Metro - Counties in metro areas of fewer than 250,000 population	0.838946	36.7504	0.613101	1.77964	0.944374	2.28135	0.0252051	0.073682	1.16125	3.25042	0.064148	0.293623
57	42029	42	29	1209174	Chester	Chester County	486154	134760	0	0	0	0	0.226997	0.0814763	5016.09	0.130081	3.50402	7.09082	1	Metro - Counties in metro areas of 1 million population or more	0.796117	40.7606	1.13586	1.85923	2.02425	3.56508	0.0462118	0.0720791	2.20231	2.91881	0.109961	0.186134
58	42033	42	33	1209175	Clearfield	Clearfield County	738902	808611	0	0	1	1	0.0678856	0.0327326	7656.29	0.179172	4.0999	6.57952	4	Nonmetro - Urban population of 20,000 or more, adjacent to a metro area	0.361779	18.6912	0.494236	1.18797	0.802506	1.42527	0.0192962	0.0372517	1.10811	1.72977	0.0595542	0.146598
59	42035	42	35	1214721	Clinton	Clinton County	573997	723660	0	0	1	1	0.0609079	0.0176769	6747.01	0.157304	4.05013	6.39037	4	Nonmetro - Urban population of 20,000 or more, adjacent to a metro area	0.849889	33.5313	0.388194	1.13929	0.654707	1.56796	0.0175113	0.0585125	0.932039	1.90261	0.0508765	0.153063
60	42037	42	37	1213665	Columbia	Columbia County	313839	529512	0	0	1	1	0.0799975	0.0330619	7538.28	0.168459	4.06583	6.84897	3	Metro - Counties in metro areas of fewer than 250,000 population	0.275474	19.98	0.656667	1.64855	1.07198	2.49282	0.0244262	0.0584022	1.26481	2.3483	0.0704124	0.160518
61	42041	42	41	1209176	Cumberland	Cumberland County	352336	366079	0	0	1	1	0.171689	0.0461519	6137.02	0.136571	3.63299	7.05179	2	Metro - Counties in metro areas of 250,000 to 1 million population	0.746036	38.3458	1.15938	2.37903	1.84644	3.16587	0.0484221	0.0932746	1.91489	4.55313	0.11428	0.428488
62	42043	42	43	1213667	Dauphin	Dauphin County	357299	343603	0	0	1	1	0.368089	0.109116	7809.25	0.173869	3.86828	7.14169	2	Metro - Counties in metro areas of 250,000 to 1 million population	0.930894	40.8342	0.706586	1.88599	1.22012	3.04698	0.0291419	0.0773488	1.2902	2.75532	0.0737945	0.218409
63	42047	42	47	1213668	Elk	Elk County	532334	960513	0	0	0	0	0.0463053	0.00948693	8584.58	0.155615	3.89994	6.26224	7	Nonmetro - Urban population of 2,500 to 19,999, not adjacent to a metro area	0.649991	28.6445	0.333837	0.651369	0.584871	0.784096	0.015435	0.024139	0.894483	1.49441	0.0437653	0.112513
64	42055	42	55	1213670	Franklin	Franklin County	494945	372518	0	0	1	1	0.137291	0.0690301	7242.34	0.149468	3.71123	6.74528	3	Metro - Counties in metro areas of fewer than 250,000 population	0.552344	32.3837	0.910538	2.37326	1.48412	3.05787	0.0384941	0.0930537	1.62885	5.11348	0.0978814	0.449956
65	42057	42	57	1213671	Fulton	Fulton County	280520	425874	0	0	1	1	0.0542045	0.0100302	7594.55	0.155711	3.95548	6.16928	8	Nonmetro - Completely rural or less than 2,500 urban population, adjacent to a metro area	0.224975	15.4382	0.565909	0.944442	1.09449	1.96564	0.0260923	0.0406426	1.10754	1.55421	0.0618061	0.140603
66	42061	42	61	1213672	Huntingdon	Huntingdon County	569259	558370	0	0	1	1	0.101334	0.0193232	7937.57	0.166361	4.01402	6.48113	6	Nonmetro - Urban population of 2,500 to 19,999, adjacent to a metro area	0.11509	12.2216	0.58962	1.24172	0.992927	1.8001	0.0251743	0.0585195	1.09607	2.05107	0.0604256	0.159184
67	42063	42	63	1213673	Indiana	Indiana County	534060	802871	0	0	0	0	0.0837157	0.0177306	7989.19	0.172204	4.21686	7.05633	4	Nonmetro - Urban population of 20,000 or more, adjacent to a metro area	0.334415	23.2279	0.731588	1.29203	1.1383	1.73049	0.0256794	0.0372774	1.4765	2.19795	0.0720103	0.145527
68	42065	42	65	1213674	Jefferson	Jefferson County	420329	926849	0	0	0	0	0.0454464	0.00892295	7216.35	0.163074	4.08139	6.50459	7	Nonmetro - Urban population of 2,500 to 19,999, not adjacent to a metro area	0.14458	13.7923
69	42067	42	67	1209180	Juniata	Juniata County	251889	486988	0	0	1	1	0.0606151	0.0386235	6943.17	0.1626	3.99023	6.52083	6	Nonmetro - Urban population of 2,500 to 19,999, adjacent to a metro area	0.192951	19.1788	0.599892	1.36574	1.06905	2.40721	0.027704	0.0585715	1.18788	2.25128	0.067301	0.15352
70	42069	42	69	1213675	Lackawanna	Lackawanna County	297677	669037	0	0	1	1	0.170721	0.0846102	8878.23	0.168778	4.18763	6.59792	2	Metro - Counties in metro areas of 250,000 to 1 million population	0.47026	33.1223	0.508579	0.95017	0.742894	1.42713	0.0175623	0.0387812	1.09141	1.97427	0.0569539	0.142893
71	42071	42	71	1209181	Lancaster	Lancaster County	629962	160590	0	0	1	1	0.181448	0.11062	6128.34	0.162084	3.85225	7.76872	2	Metro - Counties in metro areas of 250,000 to 1 million population	1.7964	49.4012	1.15375	2.28195	1.98308	3.96936	0.0507713	0.0922496	2.01377	5.15591	0.118899	0.499144
72	42075	42	75	1214034	Lebanon	Lebanon County	232058	289986	0	0	1	1	0.173444	0.142038	7039.36	0.156949	3.71577	7.64794	3	Metro - Counties in metro areas of fewer than 250,000 population	0.485604	33.6457	1.06542	2.31213	1.79853	3.25225	0.0481965	0.0872977	1.79841	4.88072	0.103722	0.473778
73	42079	42	79	1209183	Luzerne	Luzerne County	579751	571474	0	0	1	1	0.210544	0.144038	9052.98	0.174708	4.32358	6.78961	2	Metro - Counties in metro areas of 250,000 to 1 million population	1.0227	42.27	0.553745	1.1323	0.873727	2.04242	0.0199474	0.0441244	1.12157	1.78043	0.0639521	0.139899
74	42081	42	81	1213677	Lycoming	Lycoming County	796061	681922	0	0	1	1	0.120503	0.0207903	7339.59	0.161981	3.82388	6.54116	3	Metro - Counties in metro areas of fewer than 250,000 population	1.08857	39.9768	0.430851	1.08267	0.711275	1.81659	0.0177733	0.0407101	0.985658	1.8398	0.0534374	0.140286
75	42083	42	83	1210235	McKean	McKean County	630202	1.04593e+06	0	0	0	0	0.0781312	0.0158785	8098.14	0.176906	4.35614	6.18532	7	Nonmetro - Urban population of 2,500 to 19,999, not adjacent to a metro area	0.488382	26.4711	0.266147	0.366436	0.457933	0.566346	0.0132164	0.0171381	0.876663	1.22472	0.0411854	0.0619109
76	42087	42	87	1213679	Mifflin	Mifflin County	265449	550624	0	0	1	1	0.0541577	0.0212167	8378.54	0.161634	4.06202	6.52107	4	Nonmetro - Urban population of 20,000 or more, adjacent to a metro area	0.343164	26.8265	0.607821	1.4715	0.934518	2.05736	0.0261651	0.0658151	1.17032	2.48686	0.0687275	0.239062
77	42093	42	93	1213681	Montour	Montour County	84687.3	536592	0	0	1	1	0.104102	0.0268527	6976.59	0.138861	3.63338	7.12295	3	Metro - Counties in metro areas of fewer than 250,000 population	1.01916	39.1847	1.00419	1.58148	1.60996	2.64827	0.0403101	0.0624276	1.80646	2.97332	0.0941088	0.225274
78	42097	42	97	1209186	Northumberland	Northumberland County	305432	479605	0	0	1	1	0.0963043	0.0452934	8241.98	0.184358	4.26446	7.11198	4	Nonmetro - Urban population of 20,000 or more, adjacent to a metro area	0.427712	27.0319	0.757648	1.95889	1.18215	2.76695	0.0289204	0.084971	1.37346	3.66202	0.0803598	0.3297
79	42099	42	99	1213682	Perry	Perry County	355627	425572	0	0	1	1	0.0582217	0.0198944	8489.81	0.142564	3.70629	6.5429	2	Metro - Counties in metro areas of 250,000 to 1 million population	0.183572	18.7256	0.575807	1.41146	1.09376	2.59764	0.0264237	0.0508557	1.13705	2.16519	0.0625517	0.152052
80	42105	42	105	1213684	Potter	Potter County	692105	917483	0	0	0	0	0.0480605	0.0150647	8822.01	0.168907	4.24223	6.26286	9	Nonmetro - Completely rural or less than 2,500 urban population, not adjacent to a metro area	0.245576	14.8968	0.308441	0.800043	0.503786	0.948635	0.0137041	0.029841	0.905121	1.90871	0.0431557	0.130689
81	42107	42	107	1213685	Schuylkill	Schuylkill County	500999	400175	0	0	0	0	0.103769	0.0563723	9858.24	0.169195	4.01241	6.96755	4	Nonmetro - Urban population of 20,000 or more, adjacent to a metro area	0.45721	28.8819	0.67095	1.97159	1.17227	2.78807	0.0261513	0.0662787	1.19618	2.18384	0.0658799	0.157242
82	42109	42	109	1213686	Snyder	Snyder County	212200	495985	0	0	1	1	0.0606	0.0245873	5411.83	0.162193	3.9329	6.89387	7	Nonmetro - Urban population of 2,500 to 19,999, not adjacent to a metro area	0.156583	18.6672	0.643055	1.332	1.0725	2.39127	0.027888	0.0508579	1.32327	2.30625	0.0744127	0.151011
83	42111	42	111	1209188	Somerset	Somerset County	692641	624125	0	0	0	0	0.0652781	0.0139891	7805.65	0.158785	3.85695	6.4166	4	Nonmetro - Urban population of 20,000 or more, adjacent to a metro area	0.196595	18.2823	0.469812	0.738113	0.831639	1.45809	0.0189677	0.0372693	1.06034	1.53034	0.0573929	0.13842
84	42113	42	113	1213687	Sullivan	Sullivan County	289572	677206	0	0	1	1	0.0686644	0.0179795	8579.43	0.154464	3.94088	6.42316	8	Nonmetro - Completely rural or less than 2,500 urban population, adjacent to a metro area	0.0435441	4.55941	0.405019	0.88491	0.658403	1.05702	0.0156985	0.0296647	1.03071	1.92944	0.0494907	0.12936
85	42115	42	115	1213688	Susquehanna	Susquehanna County	532552	806101	0	0	1	1	0.0616121	0.0220378	8124.04	0.16063	4.04053	6.19417	6	Nonmetro - Urban population of 2,500 to 19,999, adjacent to a metro area	0.0650373	7.62368	0.497841	0.889699	0.813107	1.30318	0.017454	0.0348316	1.17364	1.79274	0.0548727	0.132989
86	42117	42	117	1209189	Tioga	Tioga County	727650	846223	0	0	1	1	0.0625655	0.0155926	7341.49	0.149506	3.93223	6.35837	6	Nonmetro - Urban population of 2,500 to 19,999, adjacent to a metro area	0.0438453	4.5683	0.494599	0.960756	0.70877	1.46009	0.0192351	0.0377936	1.16017	2.53189	0.063217	0.153414
87	42119	42	119	1213689	Union	Union County	203347	556010	0	0	1	1	0.133713	0.0468593	4372.86	0.161825	3.7362	6.91995	4	Nonmetro - Urban population of 20,000 or more, adjacent to a metro area	0.478274	28.5522	0.552564	1.77196	0.859986	2.5206	0.0233993	0.0605414	1.12744	2.46936	0.0617475	0.153385
88	42127	42	127	1213692	Wayne	Wayne County	480472	757423	0	0	0	0	0.10478	0.0458802	7274.2	0.154133	3.91594	6.14929	6	Nonmetro - Urban population of 2,500 to 19,999, adjacent to a metro area	0.115357	12.5133	0.385392	0.535242	0.653814	0.853389	0.0145761	0.0185576	0.989327	1.5616	0.0403379	0.0674091
89	42131	42	131	1209192	Wyoming	Wyoming County	259249	696048	0	0	1	1	0.0654417	0.022287	10066.6	0.153619	3.8986	6.48411	2	Metro - Counties in metro areas of 250,000 to 1 million population	0.0642783	7.93409	0.532231	0.952088	0.825701	1.47669	0.0190117	0.0365837	1.14128	1.74631	0.0611208	0.144474
90	42133	42	133	1209193	York	York County	583218	199240	0	0	1	1	0.182364	0.086233	7101.47	0.147023	3.87716	7.28883	2	Metro - Counties in metro areas of 250,000 to 1 million population	1.10969	43.4728	1.11099	1.91041	1.97427	3.45507	0.0453377	0.0797294	1.97625	3.08835	0.106488	0.325519
91	51001	51	1	1480091	Accomack	Accomack County	295000	13900.1	1	1	1	1	0.393619	0.102655	9630.48	0.200892	4.18946	5.84862	8	Nonmetro - Completely rural or less than 2,500 urban population, adjacent to a metro area	0.193938	19.8541	0.586265	0.915809	1.0852	1.55124	0.038375	0.0638575	1.60633	2.31259	0.13446	0.248429
92	51003	51	3	1675170	Albemarle	Albemarle County	466180	331752	0	0	1	1	0.271622	0.075208	4276.54	0.127889	3.14201	5.38367	3	Metro - Counties in metro areas of fewer than 250,000 population	0.663475	34.2769	0.353933	0.587206	0.916426	1.86903	0.0253705	0.0420846	0.896606	1.45188	0.0637847	0.173848
93	51005	51	5	1673675	Alleghany	Alleghany County	288932	749466	0	0	1	1	0.092623	0.0116928	8808.99	0.161215	3.87808	5.87502	6	Nonmetro - Urban population of 2,500 to 19,999, adjacent to a metro area	1.16042	38.2807	0.302451	0.665523	0.571575	1.02943	0.0186457	0.0438034	0.723053	1.04587	0.0425069	0.0776018
94	51007	51	7	1497770	Amelia	Amelia County	230575	159654	0	0	1	1	0.262721	0.0320392	10421.7	0.1554	3.62632	5.73567	1	Metro - Counties in metro areas of 1 million population or more	0.0669922	8.13985	0.262225	0.397167	0.933325	1.61211	0.0271882	0.0386249	0.966389	1.36043	0.0692732	0.168063
95	51009	51	9	1480095	Amherst	Amherst County	307827	495118	0	0	1	1	0.259271	0.0267672	7514.23	0.160591	3.64362	5.5282	2	Metro - Counties in metro areas of 250,000 to 1 million population	0.840102	36.8443	0.342573	0.546718	0.766998	1.61655	0.0232417	0.0365322	0.811056	1.31731	0.0555524	0.168295
96	51011	51	11	1497238	Appomattox	Appomattox County	215725	399435	0	0	1	1	0.239531	0.0213413	8717.7	0.165606	3.80038	5.68729	2	Metro - Counties in metro areas of 250,000 to 1 million population	0.159367	17.2811	0.335832	0.546858	1.02175	1.77049	0.0278402	0.0404569	0.985367	1.38694	0.0712663	0.138734
97	51013	51	13	1480097	Arlington	Arlington County	16736.8	9737.52	1	1	1	1	0.39117	0.15656	2789.49	0.112944	2.77655	6.4	1	Metro - Counties in metro areas of 1 million population or more	8.4369	89.3414	0.687876	0.964526	1.18097	1.69365	0.0299538	0.045623	1.53753	1.85973	0.118951	0.179385
98	51015	51	15	1480098	Augusta	Augusta County	623200	483251	0	0	1	1	0.107695	0.0352059	5801.07	0.142078	3.50936	5.78249	3	Metro - Counties in metro areas of fewer than 250,000 population	0.498071	29.4304	0.626966	1.73935	0.983319	2.29255	0.0322646	0.0728565	1.16922	3.68783	0.0729588	0.358862
99	51017	51	17	1673638	Bath	Bath County	343284	661911	0	0	1	1	0.0841055	0.0173438	9880.24	0.165453	3.81577	5.79713	8	Nonmetro - Completely rural or less than 2,500 urban population, adjacent to a metro area	0.266982	20.811	0.297338	0.421629	0.536998	0.844003	0.0171798	0.0274781	0.726829	0.94182	0.0410578	0.0675522
100	51019	51	19	1674818	Bedford	Bedford County	499314	607866	0	0	0	0	0.134895	0.0258614	7384.32	0.140367	3.34322	5.88085	2	Metro - Counties in metro areas of 250,000 to 1 million population	0.330417	23.5452	0.388683	0.565456	0.83251	1.62674	0.0242178	0.0401307	0.911284	1.38775	0.0624072	0.152999
101	51023	51	23	1674418	Botetourt	Botetourt County	350939	688503	0	0	1	1	0.0865282	0.023098	5716.25	0.123907	3.14896	5.90703	2	Metro - Counties in metro areas of 250,000 to 1 million population	0.565909	31.3331	0.35699	1.12702	0.703435	1.62085	0.023436	0.0501498	0.828953	1.67288	0.0543748	0.135862
102	51029	51	29	1501502	Buckingham	Buckingham County	375025	315799	0	0	1	1	0.376605	0.0245483	7453.95	0.191031	4.02097	5.54611	3	Metro - Counties in metro areas of fewer than 250,000 population	0.059555	7.0033	0.301045	0.546402	0.945253	1.61082	0.0267074	0.0366665	0.880892	1.27389	0.0646519	0.141679
103	51031	51	31	1674917	Campbell	Campbell County	325938	489434	0	0	0	0	0.222206	0.0325876	7451.47	0.15856	3.48655	5.90804	2	Metro - Counties in metro areas of 250,000 to 1 million population	0.608503	31.872	0.376637	0.551996	1.00715	1.71205	0.0279993	0.0406402	1.00997	1.35018	0.0710195	0.128496
104	51033	51	33	1480107	Caroline	Caroline County	344825	64836.8	1	1	1	1	0.377894	0.0637161	8638.32	0.161771	3.6146	5.39958	1	Metro - Counties in metro areas of 1 million population or more	0.153906	15.3627	0.313202	0.634191	0.966504	1.87838	0.0285508	0.0405319	1.08784	1.5302	0.0832294	0.180374
105	51036	51	36	1480109	Charles City	Charles City County	126452	8340.98	1	1	1	1	0.552931	0.0149122	11456.9	0.183519	3.8222	5.9422	1	Metro - Counties in metro areas of 1 million population or more	0.33957	21.4219	0.352266	0.540168	0.971215	1.57085	0.0319509	0.042347	1.16905	1.52973	0.0916601	0.183685
106	51037	51	37	1492442	Charlotte	Charlotte County	307367	375375	0	0	0	0	0.330644	0.0219447	10275.9	0.192907	4.08195	5.84816	8	Nonmetro - Completely rural or less than 2,500 urban population, adjacent to a metro area	0.117941	11.5549
107	51041	51	41	1480111	Chesterfield	Chesterfield County	281022	47264.9	1	1	1	1	0.40669	0.110372	6397.32	0.129851	3.43055	6.35433	1	Metro - Counties in metro areas of 1 million population or more	1.55144	53.4735	0.334626	0.612649	0.964174	1.73296	0.0285288	0.0438568	1.0677	1.67473	0.0802957	0.194532
108	51043	51	43	1690562	Clarke	Clarke County	114175	223644	0	0	1	1	0.155719	0.0600014	7437.44	0.13846	3.35114	6.13132	1	Metro - Counties in metro areas of 1 million population or more	0.299082	20.8894	1.02352	1.53591	1.5862	2.5186	0.0499276	0.0731742	1.8251	3.51683	0.13636	0.394994
109	51045	51	45	1673664	Craig	Craig County	211629	805038	0	0	1	1	0.0488553	0.010834	8122.94	0.134043	3.40779	5.96854	2	Metro - Counties in metro areas of 250,000 to 1 million population	0.146523	15.9798	0.329146	0.785041	0.598393	1.455	0.0206978	0.0520974	0.785897	1.4813	0.0485711	0.129053
110	51047	51	47	1497831	Culpeper	Culpeper County	245514	154784	0	0	1	1	0.313214	0.142887	7700.13	0.147841	3.51612	5.64721	1	Metro - Counties in metro areas of 1 million population or more	0.777637	31.4251	0.480267	0.953569	1.19848	2.01829	0.0314146	0.0485412	1.18572	1.95718	0.0849764	0.227587
111	51049	51	49	1494109	Cumberland	Cumberland County	192703	233223	0	0	1	1	0.362791	0.0249096	7282.8	0.19228	4.14888	5.57239	8	Nonmetro - Completely rural or less than 2,500 urban population, adjacent to a metro area	0.0316265	2.60953	0.278372	0.544405	0.948442	1.60148	0.0272786	0.0375595	0.896491	1.27618	0.0649631	0.129545
112	51053	51	53	1690739	Dinwiddie	Dinwiddie County	326504	87281.6	0	0	0	0	0.373242	0.0403621	8184.37	0.170464	3.57403	5.8509	1	Metro - Counties in metro areas of 1 million population or more	0.299833	19.8533	0.264268	0.333519	0.885584	1.32473	0.0250704	0.0323475	0.939403	1.17113	0.0695028	0.127341
113	51057	51	57	1480118	Essex	Essex County	170430	9543.64	1	1	1	1	0.438438	0.0348146	10160.2	0.176178	3.67601	5.45248	6	Nonmetro - Urban population of 2,500 to 19,999, adjacent to a metro area	0.139727	16.4748	0.343904	0.802999	1.04453	1.86675	0.0311978	0.0508199	1.2501	1.94646	0.0988145	0.25041
114	51059	51	59	1480119	Fairfax	Fairfax County	254573	51087.7	1	1	1	1	0.505339	0.1732	3508.74	0.0998585	2.54169	6.31849	1	Metro - Counties in metro areas of 1 million population or more	2.16631	62.1683	0.666159	1.14505	1.24074	2.06394	0.0291744	0.0673033	1.5552	2.23799	0.112912	0.231337
115	51061	51	61	1480120	Fauquier	Fauquier County	417969	152809	0	0	1	1	0.223538	0.106794	6727.06	0.132516	3.27228	5.62945	1	Metro - Counties in metro areas of 1 million population or more	0.335554	23.6978	0.612019	1.15478	1.32797	2.21174	0.0334441	0.0555939	1.39866	2.31019	0.0876714	0.220799
116	51065	51	65	1494061	Fluvanna	Fluvanna County	187107	267156	0	0	1	1	0.228485	0.0406253	6344.01	0.134002	3.26984	5.38559	3	Metro - Counties in metro areas of fewer than 250,000 population	0.162252	14.9604	0.338876	0.541321	0.921345	1.54241	0.0268792	0.04007	0.918886	1.39028	0.0702018	0.136683
117	51069	51	69	1480124	Frederick	Frederick County	266223	304976	0	0	1	1	0.195747	0.109277	6447.9	0.136064	3.14484	6.12384	3	Metro - Counties in metro areas of fewer than 250,000 population	1.40713	43.3355	0.695174	1.55025	1.25735	2.6203	0.0363085	0.0708725	1.32153	3.0289	0.0844358	0.364087
118	51071	51	71	1494551	Giles	Giles County	232542	950588	0	0	0	0	0.0601656	0.0145351	9515.86	0.140057	3.51089	5.89737	3	Metro - Counties in metro areas of fewer than 250,000 population	0.145302	17.4635	0.285756	0.399297	0.509518	0.651523	0.0174874	0.0237449	0.728309	0.903721	0.0413614	0.0525498
119	51073	51	73	1480126	Gloucester	Gloucester County	141639	10114.6	1	1	1	1	0.163132	0.0364238	9000.07	0.130231	3.22199	5.71007	1	Metro - Counties in metro areas of 1 million population or more	0.187186	18.2716	0.325791	0.481378	0.992394	1.66678	0.0289926	0.0417336	1.10622	1.48839	0.0870477	0.16754
120	51075	51	75	1674271	Goochland	Goochland County	186661	153799	0	0	1	1	0.219396	0.0348607	5754.73	0.125503	3.08476	5.642	1	Metro - Counties in metro areas of 1 million population or more	0.434416	23.882	0.345858	0.584715	0.906978	1.80408	0.0265202	0.0417702	0.967784	1.8259	0.0699355	0.136861
121	51079	51	79	1480129	Greene	Greene County	100505	288184	0	0	1	1	0.196185	0.0647139	6063.11	0.154843	3.62375	5.31727	3	Metro - Counties in metro areas of fewer than 250,000 population	0.226832	23.378	0.390925	0.850319	0.80633	1.80916	0.0248401	0.04825	0.908434	1.86989	0.0574811	0.14568
122	51085	51	85	1480132	Hanover	Hanover County	303603	84150.9	2	1	1	1	0.184008	0.0358068	5951.5	0.11638	3.03264	5.84988	1	Metro - Counties in metro areas of 1 million population or more	0.592365	31.7484	0.330512	0.633533	0.985914	1.92612	0.0298766	0.0519835	1.11119	1.91452	0.0828062	0.226792
123	51087	51	87	1480133	Henrico	Henrico County	157381	5399.14	1	1	1	1	0.489663	0.0660458	6576.73	0.140061	3.24882	6.45748	1	Metro - Counties in metro areas of 1 million population or more	2.11403	62.2524	0.434163	0.690361	1.01338	1.96144	0.0327148	0.0524393	1.25821	1.89051	0.107703	0.235375
124	51091	51	91	1673774	Highland	Highland County	266868	604727	0	0	1	1	0.0434588	0.015681	5857.98	0.141847	3.52258	5.67586	8	Nonmetro - Completely rural or less than 2,500 urban population, adjacent to a metro area	0.0559927	6.34402	0.338261	0.705375	0.546978	0.874936	0.0162722	0.0310554	0.80782	1.41472	0.0438487	0.128321
125	51093	51	93	1702378	Isle of Wight	Isle of Wight County	206486	34512.2	1	1	1	1	0.307854	0.0310573	6418.34	0.143814	3.38023	5.67647	1	Metro - Counties in metro areas of 1 million population or more	0.199476	20.8213	0.47013	0.744014	1.16497	1.8809	0.0375416	0.0604861	1.5273	2.18219	0.128632	0.247934
126	51095	51	95	1480135	James City	James City County	95227.2	12569.3	1	1	1	1	0.26253	0.0664375	5894.94	0.129479	3.06699	5.9297	1	Metro - Counties in metro areas of 1 million population or more	0.71278	41.3102	0.380169	0.589136	1.08022	1.81074	0.0320347	0.0440495	1.26556	1.66306	0.0966954	0.187074
127	51097	51	97	1480136	King and Queen	King and Queen County	205718	11333.3	1	1	1	1	0.320521	0.0275424	9898.08	0.17818	3.95202	5.41277	8	Nonmetro - Completely rural or less than 2,500 urban population, adjacent to a metro area	0.0672312	8.3337	0.326172	0.586836	0.987834	1.76236	0.0304969	0.0414967	1.17745	1.5541	0.0959328	0.188743
128	51099	51	99	1480137	King George	King George County	118156	20204.9	1	1	1	1	0.284474	0.0591999	7422.31	0.145743	3.32255	5.56826	6	Nonmetro - Urban population of 2,500 to 19,999, adjacent to a metro area	0.21135	21.3767	0.390715	0.633387	1.06653	1.58466	0.0281936	0.0362309	1.20197	1.47386	0.0864023	0.150973
129	51101	51	101	1480138	King William	King William County	183028	14487.7	1	1	1	1	0.234363	0.0267266	7963.74	0.140864	3.30205	5.65788	1	Metro - Counties in metro areas of 1 million population or more	0.0663555	8.21957	0.29848	0.457712	0.933523	1.67852	0.0298562	0.0438089	1.07327	1.46945	0.0819499	0.172595
130	51103	51	103	1480139	Lancaster	Lancaster County	86341.3	5286.66	1	1	1	1	0.316146	0.0114479	9859.7	0.164633	3.51126	5.66741	9	Nonmetro - Completely rural or less than 2,500 urban population, not adjacent to a metro area	0.404106	27.1314	0.326037	0.471023	1.02114	1.70397	0.0315391	0.0435701	1.1737	1.53024	0.089639	0.169506
131	51107	51	107	1480141	Loudoun	Loudoun County	334169	122648	0	0	1	1	0.463192	0.141924	3348.52	0.110759	2.77186	6.22154	1	Metro - Counties in metro areas of 1 million population or more	1.24509	45.721	0.869339	1.3557	1.56185	2.54523	0.0394132	0.0679156	1.78438	2.7302	0.104741	0.236726
132	51109	51	109	1494707	Louisa	Louisa County	327302	185622	0	0	1	1	0.233615	0.0363071	7907.82	0.149049	3.56489	5.42415	8	Nonmetro - Completely rural or less than 2,500 urban population, adjacent to a metro area	0.132731	13.611	0.324848	1.02115	0.996882	1.8705	0.0284618	0.0578831	1.02336	2.51454	0.0713612	0.243643
133	51111	51	111	1492239	Lunenburg	Lunenburg County	278343	265182	0	0	0	0	0.40558	0.0493465	9946.5	0.213666	4.2175	5.85297	9	Nonmetro - Completely rural or less than 2,500 urban population, not adjacent to a metro area	0.140007	11.2202
134	51113	51	113	1494590	Madison	Madison County	206540	236955	0	0	1	1	0.155597	0.0318711	8400.97	0.158481	3.75904	5.35506	8	Nonmetro - Completely rural or less than 2,500 urban population, adjacent to a metro area	0.20453	18.424	0.417151	0.806513	0.947115	1.92489	0.0265166	0.0437425	1.01691	1.75429	0.0696499	0.212152
135	51115	51	115	1480145	Mathews	Mathews County	55305.9	2906	1	1	1	1	0.145084	0.0230868	7584.85	0.148747	3.3459	5.79782	1	Metro - Counties in metro areas of 1 million population or more	0.0629933	7.81375	0.321841	0.461886	0.989423	1.45634	0.0284248	0.0351641	1.06234	1.25728	0.0801469	0.144901
136	51119	51	119	1480147	Middlesex	Middlesex County	84558.8	133.511	1	1	1	1	0.208376	0.0243765	8679.91	0.154567	3.62793	5.55289	8	Nonmetro - Completely rural or less than 2,500 urban population, adjacent to a metro area	0.247519	18.4988	0.307832	0.453341	0.982626	1.63671	0.0302852	0.0378302	1.14399	1.50043	0.0914566	0.151923
137	51121	51	121	1674630	Montgomery	Montgomery County	250451	863809	0	0	0	0	0.203418	0.0466401	5709.42	0.15552	3.50755	6.33084	3	Metro - Counties in metro areas of fewer than 250,000 population	1.33046	46.4312	0.361231	0.45794	0.70572	1.00613	0.0213765	0.029067	0.743562	0.963068	0.0496299	0.0676487
138	51125	51	125	1500936	Nelson	Nelson County	304666	429135	0	0	1	1	0.186396	0.0448731	8219.26	0.152394	3.61646	5.34729	3	Metro - Counties in metro areas of fewer than 250,000 population	0.0929677	12.0051	0.328243	0.564468	0.732795	1.57194	0.0216345	0.034262	0.773036	1.38064	0.0503695	0.111662
139	51127	51	127	1480150	New Kent	New Kent County	141124	11968.7	1	1	1	1	0.214774	0.0318588	6873.86	0.120976	3.00787	5.71003	1	Metro - Counties in metro areas of 1 million population or more	0.159968	15.7383	0.315627	0.469338	0.956572	1.66442	0.0299542	0.0423203	1.08899	1.52706	0.0804433	0.165246
140	51131	51	131	1480151	Northampton	Northampton County	138676	15342.2	1	1	0	1	0.424279	0.0869565	9837.24	0.19152	4.05914	5.57603	8	Nonmetro - Completely rural or less than 2,500 urban population, adjacent to a metro area	0.062384	7.50674
141	51133	51	133	1480152	Northumberland	Northumberland County	124707	4538.84	1	1	1	1	0.293352	0.0296478	6965.45	0.162737	3.70749	5.59671	9	Nonmetro - Completely rural or less than 2,500 urban population, not adjacent to a metro area	0.123029	12.9241	0.362192	0.629347	1.04853	1.68473	0.0330527	0.0482625	1.21359	1.95841	0.0861429	0.181127
142	51135	51	135	1493928	Nottoway	Nottoway County	203356	190791	0	0	1	1	0.4486	0.0494182	8976.49	0.211383	4.22924	5.89144	6	Nonmetro - Urban population of 2,500 to 19,999, adjacent to a metro area	0.10154	12.1258	0.278655	0.428456	0.986051	1.63158	0.0260706	0.0350863	1.01809	1.36118	0.0722805	0.135178
143	51137	51	137	1494761	Orange	Orange County	220536	159798	0	0	1	1	0.231064	0.059883	8518.84	0.140909	3.39959	5.42694	6	Nonmetro - Urban population of 2,500 to 19,999, adjacent to a metro area	0.270154	25.2888	0.411143	0.824283	1.11645	1.86449	0.0306061	0.0514459	1.16118	1.63906	0.0829222	0.169216
144	51139	51	139	1500440	Page	Page County	200935	313349	0	0	1	1	0.0705217	0.0209625	8480.33	0.163364	3.98683	5.6391	6	Nonmetro - Urban population of 2,500 to 19,999, adjacent to a metro area	0.0790952	9.57892	0.555441	1.52535	0.920813	2.21573	0.0336765	0.0697648	1.04468	2.45785	0.0683821	0.258432
145	51145	51	145	1674225	Powhatan	Powhatan County	168610	137377	0	0	1	1	0.151683	0.0261102	5864.45	0.122194	3.05645	5.7354	1	Metro - Counties in metro areas of 1 million population or more	0.168412	14.7339	0.287429	0.53013	0.908745	1.75173	0.0255161	0.0410675	0.912803	1.31474	0.0656847	0.123193
146	51147	51	147	1492359	Prince Edward	Prince Edward County	227624	301208	0	0	1	1	0.512014	0.0497963	8891.82	0.205419	4.14169	5.75977	6	Nonmetro - Urban population of 2,500 to 19,999, adjacent to a metro area	0.0620713	6.8862	0.283824	0.452567	0.970354	1.59364	0.0261592	0.0396404	0.939331	1.35723	0.0642225	0.118596
147	51149	51	149	1480160	Prince George	Prince George County	180041	33343.9	1	1	0	1	0.446013	0.101	5919.73	0.174428	3.57008	5.92338	1	Metro - Counties in metro areas of 1 million population or more	1.29013	43.3194	0.326937	0.596188	0.98922	1.73405	0.0284858	0.041052	1.15657	1.60442	0.0977725	0.195811
148	51153	51	153	1480161	Prince William	Prince William County	218475	58605.1	1	1	1	1	0.583514	0.252018	4704.83	0.152795	3.05618	6.15386	1	Metro - Counties in metro areas of 1 million population or more	1.41928	52.2636	0.540206	0.984464	1.27143	2.13539	0.0328121	0.0667037	1.39014	2.25291	0.0916342	0.252878
149	51157	51	157	1673976	Rappahannock	Rappahannock County	171376	234405	0	0	1	1	0.112548	0.0393304	4402.68	0.122947	3.207	5.35119	1	Metro - Counties in metro areas of 1 million population or more	0.13201	12.6146	0.391221	0.762575	0.957521	2.2181	0.0242614	0.0440813	0.897611	1.54023	0.0561007	0.146732
150	51159	51	159	1480164	Richmond	Richmond County	124713	687.218	1	1	1	1	0.356831	0.0669057	10136.4	0.190141	4.06743	5.51467	9	Nonmetro - Completely rural or less than 2,500 urban population, not adjacent to a metro area	0.150662	17.441	0.364219	0.623786	1.08642	1.69835	0.034187	0.0486671	1.36408	1.93885	0.104076	0.209642
151	51161	51	161	1480165	Roanoke	Roanoke County	161597	767278	0	0	0	0	0.166606	0.0361811	7075.97	0.141669	3.18759	6.30934	2	Metro - Counties in metro areas of 250,000 to 1 million population	1.65509	54.8899
152	51163	51	163	1480166	Rockbridge	Rockbridge County	385429	590463	0	0	1	1	0.0956733	0.022649	6616.49	0.152231	3.67669	5.69604	6	Nonmetro - Urban population of 2,500 to 19,999, adjacent to a metro area	0.566152	29.9526	0.406075	1.53817	0.761128	2.10601	0.0252207	0.0521079	0.876619	1.98403	0.0553138	0.150151
153	51165	51	165	1488970	Rockingham	Rockingham County	547834	411482	0	0	1	1	0.132538	0.0846855	5657.78	0.146644	3.55279	5.84643	3	Metro - Counties in metro areas of fewer than 250,000 population	0.393986	23.2752	0.570404	1.61909	0.949662	2.30603	0.0318315	0.0763141	1.09281	2.61087	0.0738089	0.297198
154	51171	51	171	1673918	Shenandoah	Shenandoah County	328188	366900	0	0	1	1	0.136242	0.0843254	6209.74	0.144409	3.39395	5.82266	6	Nonmetro - Urban population of 2,500 to 19,999, adjacent to a metro area	0.232734	22.5463	0.589117	1.62377	1.05038	2.3913	0.0356871	0.070499	1.09266	2.95343	0.0693481	0.303541
155	51177	51	177	1480172	Spotsylvania	Spotsylvania County	265968	70106.8	2	1	1	1	0.355669	0.11893	6820.74	0.144996	3.26222	5.57367	1	Metro - Counties in metro areas of 1 million population or more	0.94974	38.2114	0.323887	0.634267	0.97768	1.8602	0.0270457	0.0391799	1.03809	1.6818	0.0717362	0.171781
156	51179	51	179	1480173	Stafford	Stafford County	175722	23034.2	1	1	1	1	0.424771	0.150682	5388.14	0.117728	3.01803	5.72387	1	Metro - Counties in metro areas of 1 million population or more	0.844308	40.9935	0.364745	0.709233	1.02907	1.69891	0.0266419	0.0361092	1.11696	1.72879	0.0743631	0.147927
157	51181	51	181	1480174	Surry	Surry County	181243	27884.9	1	1	0	1	0.469136	0.02271	10737.3	0.184846	3.85534	5.57876	8	Nonmetro - Completely rural or less than 2,500 urban population, adjacent to a metro area	0.0635982	7.79422	0.384643	0.647456	1.08238	1.80778	0.0312535	0.0442703	1.29431	1.87217	0.104764	0.21175
158	51187	51	187	1674058	Warren	Warren County	139713	277039	0	0	1	1	0.155695	0.0592482	8574.1	0.139348	3.4128	5.78027	1	Metro - Counties in metro areas of 1 million population or more	0.411378	29.6297	0.68012	1.44674	1.16734	2.50245	0.0392728	0.0759999	1.238	3.94429	0.0807819	0.427097
159	51193	51	193	1480179	Westmoreland	Westmoreland County	150816	15465.5	1	1	1	1	0.353737	0.0567733	8482.14	0.165019	3.64169	5.54487	6	Nonmetro - Urban population of 2,500 to 19,999, adjacent to a metro area	0.126586	15.1761	0.402217	0.62454	1.13007	1.72741	0.0319712	0.0491124	1.33887	1.97336	0.0993573	0.215716
160	51199	51	199	1480182	York	York County	69418.8	4964.02	1	1	1	1	0.311143	0.0733243	4465.04	0.125442	3.02483	6.09502	1	Metro - Counties in metro areas of 1 million population or more	1.05687	47.684	0.404139	0.698707	1.10129	1.79321	0.0321719	0.0485544	1.24394	1.8866	0.100404	0.19123
161	51510	51	510	1498415	Alexandria	Alexandria city	9701.65	6962.92	1	1	1	1	0.484627	0.184189	3610.83	0.148141	3.35898	6.6325	1	Metro - Counties in metro areas of 1 million population or more	5.66106	84.8993	0.651355	0.974756	1.12168	1.69365	0.027582	0.0481328	1.61945	2.00536	0.135466	0.20205
162	51530	51	530	1498417	Buena Vista	Buena Vista city	4191.25	560230	0	0	1	1	0.135672	0.0344828	43939.1	0.205888	4.52782	5.925	6	Nonmetro - Urban population of 2,500 to 19,999, adjacent to a metro area	0.134151	17.1736	0.421723	0.522534	0.781332	1.07353	0.0256314	0.0357173	0.912544	1.05801	0.0637641	0.0999995
163	51540	51	540	1789068	Charlottesville	Charlottesville city	6590.1	310568	0	0	1	1	0.348184	0.0688892	5399.95	0.184022	4.00891	5.6931	3	Metro - Counties in metro areas of fewer than 250,000 population	1.46328	56.8872	0.432972	0.542207	0.969112	1.39859	0.0254411	0.0331246	0.989327	1.3186	0.074333	0.0963692
164	51550	51	550	1498558	Chesapeake	Chesapeake city	225807	16190.3	1	1	0	1	0.440414	0.0714612	6792.91	0.153649	3.40693	5.49876	1	Metro - Counties in metro areas of 1 million population or more	1.32078	48.6884	0.446711	0.749381	0.948976	1.64023	0.0317417	0.0483808	1.45843	1.90847	0.117993	0.214892
165	51570	51	570	1498420	Colonial Heights	Colonial Heights city	5013.09	2663.52	1	1	1	1	0.303687	0.0702256	10793.4	0.170738	3.9364	6.77	1	Metro - Counties in metro areas of 1 million population or more	1.97087	62.778	0.28252	0.337313	0.903991	1.3247	0.0282119	0.0372731	0.947982	1.05687	0.0685389	0.0937777
166	51580	51	580	1789069	Covington	Covington city	3642.87	743465	0	0	1	1	0.200802	0.031201	17906.3	0.182928	4.07384	6.19375	6	Nonmetro - Urban population of 2,500 to 19,999, adjacent to a metro area	2.76813	66.0412	0.289348	0.3789	0.537416	0.636574	0.018003	0.0241276	0.720797	0.828511	0.043065	0.055081
167	51600	51	600	1789070	Fairfax	Fairfax city	4022.26	48463.3	0	0	1	1	0.442019	0.177172	6000.84	0.134119	3.06703	6.39333	1	Metro - Counties in metro areas of 1 million population or more	1.27317	54.1568	0.779901	0.86979	1.21907	1.60096	0.0257914	0.0337124	1.65907	1.92247	0.12868	0.168463
168	51610	51	610	1498423	Falls Church	Falls Church city	1312.14	22906.4	0	0	1	1	0.302702	0.104312	5156.3	0.124478	2.97262	6.36	1	Metro - Counties in metro areas of 1 million population or more	4.6643	82.9728
169	51630	51	630	1498425	Fredericksburg	Fredericksburg city	6751.36	7963.07	2	1	1	1	0.432778	0.12408	7836.44	0.17344	3.77453	6.01429	1	Metro - Counties in metro areas of 1 million population or more	2.13341	66.7495	0.552084	0.64381	1.1919	1.64602	0.0324729	0.0435232	1.51341	1.90594	0.127822	0.197487
170	51650	51	650	1498554	Hampton	Hampton city	33636.1	819.08	1	1	1	1	0.626666	0.0613279	8712.66	0.173844	3.79599	5.93259	1	Metro - Counties in metro areas of 1 million population or more	1.89627	59.6404	0.53853	0.69587	1.09491	1.59933	0.0354958	0.0484653	1.54769	1.91847	0.138774	0.19993
171	51660	51	660	1498563	Harrisonburg	Harrisonburg city	11158.1	407137	0	0	1	1	0.347879	0.232466	5335.36	0.225128	4.41467	6.58542	3	Metro - Counties in metro areas of fewer than 250,000 population	2.61123	64.8518	0.849732	1.00182	1.4822	1.84165	0.0465875	0.054213	1.56046	1.87168	0.13666	0.179982
172	51670	51	670	1498428	Hopewell	Hopewell city	6964.85	6749.02	1	1	1	1	0.559719	0.0820128	14938.1	0.201602	4.18844	6.43667	1	Metro - Counties in metro areas of 1 million population or more	2.19282	62.3407	0.390493	0.587848	1.05444	1.69128	0.0318	0.0403004	1.2229	1.65684	0.0999143	0.182358
173	51678	51	678	1789071	Lexington	Lexington city	1622.5	587671	0	0	1	1	0.165027	0.045765	27642.9	0.179944	4.05566	5.96	6	Nonmetro - Urban population of 2,500 to 19,999, adjacent to a metro area	1.89735	56.5957
174	51680	51	680	1498429	Lynchburg	Lynchburg city	31846.4	508943	0	0	1	1	0.386121	0.0491083	7764.77	0.196828	4.17399	6.23864	2	Metro - Counties in metro areas of 250,000 to 1 million population	2.21284	63.1991	0.493797	0.715593	1.07564	1.82861	0.030415	0.0428511	1.19299	1.70747	0.0849585	0.144641
175	51683	51	683	1498430	Manassas	Manassas city	6348.65	62248.9	0	0	1	1	0.60916	0.428902	6012.85	0.177549	3.44662	6.47407	1	Metro - Counties in metro areas of 1 million population or more	1.31027	54.0238	0.626907	0.726993	1.41114	1.74794	0.0356367	0.0400879	1.41984	1.48546	0.0921814	0.122575
176	51685	51	685	1498431	Manassas Park	Manassas Park city	1945.95	54965.1	0	0	1	1	0.678553	0.45293	7273.57	0.194578	3.62372	6.55	1	Metro - Counties in metro areas of 1 million population or more	0.826774	44.8227	0.604047	0.684843	1.36059	1.71829	0.035333	0.0411323	1.53587	1.69654	0.10268	0.126308
177	51700	51	700	1498555	Newport News	Newport News city	45161.8	4728.3	1	1	1	1	0.599049	0.103561	8415.61	0.191072	3.94738	6.2455	1	Metro - Counties in metro areas of 1 million population or more	2.09462	63.2471	0.398065	0.64788	1.05763	1.75737	0.0317057	0.0485114	1.26409	1.81609	0.102472	0.208307
178	51710	51	710	1498557	Norfolk	Norfolk city	35298.2	991.094	1	1	1	1	0.567904	0.0971828	9578.06	0.194054	3.88799	5.80946	1	Metro - Counties in metro areas of 1 million population or more	1.88108	53.3956	0.46724	0.616345	0.935434	1.28706	0.0359241	0.0527159	1.43801	1.71841	0.122871	0.161968
179	51730	51	730	1498435	Petersburg	Petersburg city	14760.3	11157.3	2	1	1	1	0.838066	0.0588798	18804.3	0.258529	4.69514	6.3	1	Metro - Counties in metro areas of 1 million population or more	1.83677	61.1123	0.313079	0.61209	0.925193	1.57458	0.0292295	0.0375832	1.00832	1.84916	0.085923	0.23558
180	51735	51	735	1498436	Poquoson	Poquoson city	10097.1	14.7513	1	1	1	1	0.11244	0.0371589	6484.43	0.116712	3.0398	6.015	1	Metro - Counties in metro areas of 1 million population or more	0.490687	32.8544	0.45069	0.627267	1.15539	1.73174	0.0342803	0.0460074	1.29677	1.75051	0.113254	0.170961
181	51740	51	740	1498556	Portsmouth	Portsmouth city	22105.1	0	1	1	1	1	0.633437	0.0450697	11128.7	0.185049	3.8561	5.8977	1	Metro - Counties in metro areas of 1 million population or more	2.59115	66.3476	0.43256	0.74983	0.868528	1.28485	0.0297471	0.0390697	1.3634	1.70472	0.108267	0.178245
182	51760	51	760	1789073	Richmond	Richmond city	40221.7	9431.64	1	1	1	1	0.566921	0.104792	9113.7	0.195306	4.16996	6.78698	1	Metro - Counties in metro areas of 1 million population or more	3.23866	72.6077	0.460378	0.677574	0.912182	1.58518	0.0293911	0.0499377	1.09871	1.93352	0.095434	0.23444
183	51790	51	790	1789075	Staunton	Staunton city	12825.1	462717	0	0	1	1	0.215262	0.0422524	9456.6	0.155404	3.62439	6.24364	3	Metro - Counties in metro areas of fewer than 250,000 population	1.88943	59.82	0.92078	1.3047	1.3405	1.77284	0.0423774	0.0502554	1.52027	1.77724	0.104276	0.159567
184	51800	51	800	1498560	Suffolk	Suffolk city	263909	21841.7	1	1	1	1	0.525858	0.0450787	6614.87	0.166012	3.63784	5.6683	1	Metro - Counties in metro areas of 1 million population or more	0.392187	28.0326	0.451951	0.755416	1.11246	1.89041	0.0342564	0.0464374	1.47006	2.01195	0.124819	0.227018
185	51810	51	810	1498559	Virginia Beach	Virginia Beach city	163524	29314	1	1	0	1	0.392874	0.0879361	5718.07	0.117868	3.0696	5.52531	1	Metro - Counties in metro areas of 1 million population or more	1.25616	51.5018	0.55083	0.855225	1.10391	1.80969	0.0397482	0.0543133	1.50694	2.03251	0.135594	0.234825
186	51820	51	820	1498443	Waynesboro	Waynesboro city	9702.39	423163	0	0	1	1	0.25383	0.0876284	8335.9	0.174276	3.93654	6.19268	3	Metro - Counties in metro areas of fewer than 250,000 population	1.11266	51.3711	0.624186	0.777187	1.00427	1.38535	0.0348221	0.0460841	1.19795	1.32824	0.0772318	0.102475
187	51830	51	830	1789076	Williamsburg	Williamsburg city	5852.83	4872.08	1	1	1	1	0.509109	0.0787682	3430.94	0.181859	3.85451	5.8913	1	Metro - Counties in metro areas of 1 million population or more	1.04163	50.3447
188	51840	51	840	1789077	Winchester	Winchester city	5905.32	277962	0	0	1	1	0.347937	0.195377	7052.59	0.165452	3.69995	6.66667	3	Metro - Counties in metro areas of fewer than 250,000 population	4.01014	79.7509	0.919454	1.13274	1.59401	2.1984	0.0473263	0.063323	1.70797	2.25364	0.138914	0.194444
189	54003	54	3	1550008	Berkeley	Berkeley County	206015	287379	0	0	1	1	0.19492	0.0564648	9959.47	0.201845	4.65403	6.33391	2	Metro - Counties in metro areas of 250,000 to 1 million population	0.492188	31.8679	0.786989	1.45425	1.46921	2.66159	0.0381377	0.0670044	1.48035	3.02389	0.0862604	0.282728
190	54023	54	23	1697238	Grant	Grant County	307851	560952	0	0	1	1	0.0443695	0.00829082	7990.79	0.234376	5.38857	5.6885	7	Nonmetro - Urban population of 2,500 to 19,999, not adjacent to a metro area	0.0693217	8.43737	0.399793	0.951704	0.683246	2.0255	0.0214588	0.0559708	0.865992	1.5911	0.0468599	0.108837
191	54025	54	25	1557518	Greenbrier	Greenbrier County	657993	871257	0	0	0	0	0.0793583	0.0173151	9465.12	0.217007	5.19119	5.92799	6	Nonmetro - Urban population of 2,500 to 19,999, adjacent to a metro area	0.165074	13.5606
192	54027	54	27	1718644	Hampshire	Hampshire County	413064	412102	0	0	1	1	0.0570736	0.0145932	10675.6	0.219913	5.23754	5.85382	3	Metro - Counties in metro areas of fewer than 250,000 population	0.134844	15.7163	0.421963	0.959663	0.774681	1.85154	0.023683	0.0481198	0.853322	1.60273	0.0503217	0.125196
193	54031	54	31	1718557	Hardy	Hardy County	374693	463581	0	0	1	1	0.102385	0.0460871	8707.51	0.220283	5.1081	5.63624	6	Nonmetro - Urban population of 2,500 to 19,999, adjacent to a metro area	0.254825	18.8658	0.371016	1.25125	0.647738	2.3729	0.02078	0.0608116	0.802515	2.03807	0.0463017	0.171582
194	54037	54	37	1550025	Jefferson	Jefferson County	135639	216228	0	0	1	1	0.188489	0.0716972	7602.03	0.184825	4.51141	6.46038	1	Metro - Counties in metro areas of 1 million population or more	0.109	12.8241	1.02627	1.52722	1.60596	2.60325	0.0486085	0.0742714	1.83569	3.67992	0.133318	0.406538
195	54057	54	57	1717890	Mineral	Mineral County	210937	511746	0	0	1	1	0.0818175	0.0114708	8674.44	0.20321	4.96136	5.86891	3	Metro - Counties in metro areas of fewer than 250,000 population	0.347612	25.3265	0.425103	0.729733	0.820653	1.62178	0.0246355	0.0506518	0.877213	1.45392	0.048639	0.092891
196	54063	54	63	1557702	Monroe	Monroe County	304451	902987	0	0	0	0	0.0488849	0.00759535	8649.25	0.22754	5.44474	5.87143	8	Nonmetro - Completely rural or less than 2,500 urban population, adjacent to a metro area	0.123793	15.5781	0.313476	0.492595	0.595602	0.917164	0.0190648	0.0439977	0.73403	0.978069	0.0437835	0.0684563
197	54065	54	65	1557950	Morgan	Morgan County	147093	360485	0	0	1	1	0.0631776	0.0138311	11740.4	0.208908	5.03236	5.91946	8	Nonmetro - Completely rural or less than 2,500 urban population, adjacent to a metro area	0.0673218	7.74127	0.458845	0.65113	0.86968	1.48883	0.025745	0.0467826	0.944542	1.32471	0.0532113	0.0959798
198	54071	54	71	1550042	Pendleton	Pendleton County	447780	557180	0	0	1	1	0.0485105	0.00927885	10545.5	0.232503	5.28165	5.64655	8	Nonmetro - Completely rural or less than 2,500 urban population, adjacent to a metro area	0.0606048	7.20731	0.319607	0.744896	0.531191	1.14138	0.0175658	0.0393665	0.766216	1.15209	0.0428529	0.0880375
199	54075	54	75	1550044	Pocahontas	Pocahontas County	604435	730970	0	0	0	0	0.0472741	0.0135977	10259.8	0.233737	5.46053	5.71453	9	Nonmetro - Completely rural or less than 2,500 urban population, not adjacent to a metro area	0.0524442	5.885
200	54077	54	77	1558642	Preston	Preston County	417331	714282	0	0	0	0	0.0989011	0.0203121	8481.42	0.200162	5.05189	6.01261	3	Metro - Counties in metro areas of fewer than 250,000 population	0.137678	13.7905
201	54083	54	83	1550048	Randolph	Randolph County	666914	711088	0	0	0	0	0.0640126	0.01117	8703.97	0.223319	5.28283	5.72066	7	Nonmetro - Urban population of 2,500 to 19,999, not adjacent to a metro area	0.54598	24.5631
202	54093	54	93	1689423	Tucker	Tucker County	269906	664150	0	0	0	0	0.045105	0.00828157	8998.01	0.205458	4.92457	5.64672	8	Nonmetro - Completely rural or less than 2,500 urban population, adjacent to a metro area	0.044155	4.66431

## Sheet: 2020_codes
Label	Description	Source
FID	Unique GIS Identifer	Calculated w/ ArcMap
GEOID	GIS Join Match Code	https://www.nhgis.org/
STATEFP	Unique State Code	https://www.nhgis.org/
COUNTYFP	Unique County Code	https://www.nhgis.org/
COUNTYNS	County Name	https://www.nhgis.org/
NAME	County Name	https://www.nhgis.org/
NAMELSAD	County Area (acres)	https://www.nhgis.org/
AREA	County area in acres	Calculated w/ ArcMap 10.7
NEAR_MIN	Distance from county centroid to the n earesy point of the Chesapeake Bay	Calculated w/ ArcMap 10.7
ADJ	Adjacent to the Chesapeake Bay (1 = adjacent, 0 = not adjacent)	Calculated w/ ArcMap 10.7
ADJ_update	Adjacent to the Chesapeake Bay (removes counties with minimal adjacency, 2 = minimally adjacent, 1 = adjacent, 0 = not adjacent)	Calculated w/ ArcMap 10.7
IN_CBW	County centroid located within the Chesapeake Bay Watershed (1 = in, 0 = not in)	Calculated w/ ArcMap 10.7
INCLUDE	County centroid located within the Chesapeake Bay Watershed (adjacent but not within the Chesapeake Bay Watershed, 1 = in, 0 = not in)	Calculated w/ ArcMap 10.8
Pct_Nonw	Non-White Population Percentage	https://www.nhgis.org/
Pct_Hisp	Hispanic or Latino Population Percentage	https://www.nhgis.org/
pm_death_20	Premature Deaths (2020)	https://www.countyhealthrankings.org/explore-health-rankings/rankings-data-documentation
phth_20	Reported Number of Poor Health Days (2020)	https://www.countyhealthrankings.org/explore-health-rankings/rankings-data-documentation
phth_day_20	Percent Reporting Poor Health (2020)	https://www.countyhealthrankings.org/explore-health-rankings/rankings-data-documentation
PMI2020	County Mean of Particle Matter 2.5 (2020)	https://sites.wustl.edu/acag/datasets/surface-pm2-5/
RUCC_2013	2013 Rurual Urban Continuum Code number	https://www.ers.usda.gov/data-products/rural-urban-continuum-codes.aspx
Description	RUCC code description	https://www.ers.usda.gov/data-products/rural-urban-continuum-codes.aspx
PTSDF20	2020, Proximity to Hazardous waste Treatment, Storage, and Disposal Facilities	https://gaftp.epa.gov/EJSCREEN/
P_PTSDF20	2020, Percentile Proximity to Hazardous waste Treatment, Storage, and Disposal Facilities	https://gaftp.epa.gov/EJSCREEN/
no3_mean	Mean Annual Nitrate	https://doi.pangaea.de/10.1594/PANGAEA.899168?format=html#download
no3_max	Max Annual Nitrate	https://doi.pangaea.de/10.1594/PANGAEA.899168?format=html#download
tdn_mean	Mean Annual Dissolved Nitrogen	https://doi.pangaea.de/10.1594/PANGAEA.899168?format=html#download
tdn_max	Max Annual Dissolved Nitrogen	https://doi.pangaea.de/10.1594/PANGAEA.899168?format=html#download
tdp_mean	Mean Annual Dissolved Phosporus	https://doi.pangaea.de/10.1594/PANGAEA.899168?format=html#download
tdp_max	Max Annual Dissolved Phosporus	https://doi.pangaea.de/10.1594/PANGAEA.899168?format=html#download
tn_mean	Mean Annual Nitrogen	https://doi.pangaea.de/10.1594/PANGAEA.899168?format=html#download
tn_max	Max Annual Nitrogen	https://doi.pangaea.de/10.1594/PANGAEA.899168?format=html#download
tp_mean	Mean Annual Phosporus	https://doi.pangaea.de/10.1594/PANGAEA.899168?format=html#download
tp_max	Max Annual Phosporus	https://doi.pangaea.de/10.1594/PANGAEA.899168?format=html#download
